# Supplementary material for: Frailness and resilience of gene networks predicted by detection of co-occurring mutations via a stochastic perturbative approach
Source: Sci Rep. 2020 Feb 14;10:2643. doi: 10.1038/s41598-020-59036-w (PMC7021762; doi:10.1038/s41598-020-59036-w)
Supplement: Supplementary file 2 — Supplementary Table ST1. [file 41598_2020_59036_MOESM2_ESM.xlsx]

## Sheet: Sheet1
pathway
