# Supplementary material for: Frailness and resilience of gene networks predicted by detection of co-occurring mutations via a stochastic perturbative approach
Source: Sci Rep. 2020 Feb 14;10:2643. doi: 10.1038/s41598-020-59036-w (PMC7021762; doi:10.1038/s41598-020-59036-w)
Supplement: Supplementary file 3 — Supplementary Table ST3. [file 41598_2020_59036_MOESM3_ESM.xlsx]

## Sheet: Foglio1
pathway	genes	rho1	sigma	mut	degree
Adherens junction	MAPK3	1	0.00107991360691145	1	1
Adherens junction	IGF1R	0.847668422332619	0.00431965442764579	4	1
Adherens junction	CTNND1	0.791084016265713	0.00107991360691145	1	1
Adherens junction	PTPN1	0.791084016265713	0.00107991360691145	1	5
Adherens junction	CSNK2A1	0.780453815551802	0.00107991360691145	1	3
Adherens junction	NLK	0.780453815551802	0.00107991360691145	1	1
Adherens junction	CTNNA1	0.731589077627164	0.00215982721382289	2	3
Adherens junction	RHOA	0.722217396045283	0.00107991360691145	1	1
Adherens junction	SMAD2	0.687091326164712	0.00431965442764579	4	6
Adherens junction	MET	0.684556315636517	0.00431965442764579	4	1
Adherens junction	SMAD3	0.68386111145391	0.00323974082073434	3	4
Adherens junction	CDH1	0.67866057125396	0.0248380129589633	23	4
Adherens junction	ERBB2	0.67866057125396	0.0129589632829374	12	2
Adherens junction	CREBBP	0.677122948923853	0.00431965442764579	4	5
Adherens junction	EGFR	0.655905669752733	0.00647948164146868	6	3
Adherens junction	SMAD4	0.655905669752725	0.00539956803455724	5	3
Adherens junction	SRC	0.65065715588121	0.00215982721382289	2	1
Adherens junction	VCL	0.636768581003745	0.00107991360691145	1	1
Adherens junction	ACTN4	0.634073650017991	0.00215982721382289	2	2
Adherens junction	EP300	0.615309887954514	0.00539956803455724	5	2
Adherens junction	INSR	0.592092222603612	0.00215982721382289	2	2
Adherens junction	TCF7L2	0.582979771909836	0.00107991360691145	1	1
Adherens junction	PTPRJ	0.573792082295903	0.00107991360691145	1	3
Adrenergic signaling in cardiomyocytes	PPP2R5D	1	0.00107991360691145	1	3
Adrenergic signaling in cardiomyocytes	PPP2R3B	1	0.00107991360691145	1	2
Adrenergic signaling in cardiomyocytes	PPP2R3A	0.880890592002264	0.00107991360691145	1	1
Adrenergic signaling in cardiomyocytes	PPP2R2A	0.880890592002264	0.00107991360691145	1	2
AMPK signaling pathway	PPP2R5D	1	0.00107991360691145	1	3
AMPK signaling pathway	PPP2R3B	1	0.00107991360691145	1	2
AMPK signaling pathway	PPP2R3A	0.885598542033825	0.00107991360691145	1	1
AMPK signaling pathway	PPP2R2A	0.885598542033825	0.00107991360691145	1	2
Apelin signaling pathway	HRAS	1	0.00107991360691145	1	1
Apelin signaling pathway	MRAS	0.935970909082517	0.00107991360691145	1	1
Apelin signaling pathway	CALM2	0.890733973441645	0.00107991360691145	1	1
Apelin signaling pathway	NOS3	0.844618115006236	0.00431965442764579	4	2
Apelin signaling pathway	GNG2	0.814688403274367	0.00323974082073434	3	3
Apelin signaling pathway	RAF1	0.760544785142833	0.00323974082073434	3	9
Apelin signaling pathway	SMAD3	0.743075853160287	0.00215982721382289	2	2
Apelin signaling pathway	MTOR	0.73917393206037	0.00323974082073434	3	1
Apelin signaling pathway	NRAS	0.73917393206037	0.00107991360691145	1	1
Apelin signaling pathway	MYLK	0.734644856981379	0.00431965442764579	4	2
Apelin signaling pathway	SMAD4	0.716521368479553	0.00431965442764579	4	3
Apelin signaling pathway	KRAS	0.714086528605597	0.00107991360691145	1	2
Apelin signaling pathway	AKT1	0.696863126835324	0.00647948164146868	6	4
Apelin signaling pathway	SMAD2	0.686568087245005	0.00215982721382289	2	2
Apelin signaling pathway	GNGT1	0.621899998443261	0.00107991360691145	1	3
Apelin signaling pathway	GNG7	0.512803930900392	0.00107991360691145	1	4
Apoptosis	TNFRSF10C	1	0.00107991360691145	1	1
Apoptosis	NRAS	0.997079894513142	0.00107991360691145	1	1
Apoptosis	KRAS	0.997079894513139	0.00755939524838013	7	1
Apoptosis	TNFRSF10D	0.936688573576015	0.00323974082073434	3	1
Apoptosis	PARP1	0.911851672387241	0.00539956803455724	5	1
Apoptosis	FASLG	0.880384775422736	0.00215982721382289	2	1
Apoptosis	TNFRSF1A	0.876774480492327	0.00215982721382289	2	4
Apoptosis	TRAF1	0.86562922190278	0.00215982721382289	2	6
Apoptosis	TNFRSF10B	0.80804853524539	0.00215982721382289	2	1
Apoptosis	MAPK10	0.804011989403768	0.00647948164146868	6	2
Apoptosis	PTPN13	0.804011989403765	0.00863930885529158	8	2
Apoptosis	NFKB1	0.803535373520988	0.00431965442764579	4	2
Apoptosis	PIK3R1	0.756525243150616	0.0248380129589633	23	1
Apoptosis	PIK3CD	0.756525243150613	0.00647948164146868	6	1
Apoptosis	DAB2IP	0.744978981807301	0.00539956803455724	5	1
Apoptosis	BIRC5	0.742271449003915	0.00107991360691145	1	1
Apoptosis	IKBKB	0.736208460981211	0.00647948164146868	6	2
Apoptosis	FOS	0.7048783599274	0.00431965442764579	4	4
Apoptosis	RIPK1	0.703763287049743	0.00215982721382289	2	6
Apoptosis	BCL2L1	0.682313986154788	0.00107991360691145	1	12
Apoptosis	BCL2	0.678516921866801	0.00323974082073434	3	11
Apoptosis	BCL2A1	0.678303436349164	0.00215982721382289	2	6
Apoptosis	MAP3K14	0.674127181360459	0.00107991360691145	1	2
Apoptosis	CHUK	0.674127181360454	0.00107991360691145	1	2
Apoptosis	MCL1	0.670053781559032	0.00215982721382289	2	9
Apoptosis	RAF1	0.669000664516861	0.00539956803455724	5	9
Apoptosis	JUN	0.662946850926947	0.00323974082073434	3	8
Apoptosis	APAF1	0.660548530770533	0.00431965442764579	4	2
Apoptosis	MAPK8	0.659718140986258	0.00323974082073434	3	2
Apoptosis	BAK1	0.653515500529413	0.00215982721382289	2	3
Apoptosis	MAPK9	0.648384020256288	0.00215982721382289	2	1
Apoptosis	CFLAR	0.646969880180621	0.00539956803455724	5	6
Apoptosis	CASP7	0.646969880180621	0.00215982721382289	2	2
Apoptosis	MAP3K5	0.646969880180619	0.00755939524838013	7	2
Apoptosis	TP53	0.646969880180609	0.172786177105832	160	6
Apoptosis	PIK3CA	0.646969880180609	0.133909287257019	124	2
Apoptosis	AKT1	0.646969880180609	0.00971922246220302	9	2
Apoptosis	CASP8	0.646969880180605	0.0151187904967603	14	6
Apoptosis	ATF4	0.633274268821463	0.00431965442764579	4	3
Apoptosis	BAX	0.627619547695728	0.00215982721382289	2	7
Apoptosis	FAS	0.625459226942177	0.00215982721382289	2	4
Apoptosis	MAPK3	0.620074475934862	0.00215982721382289	2	3
Apoptosis	HRAS	0.615418027419269	0.00539956803455724	5	3
Apoptosis	PMAIP1	0.615391106430846	0.00107991360691145	1	3
Apoptosis	DDIT3	0.615391106430829	0.00215982721382289	2	3
Apoptosis	TNFSF10	0.613692174881599	0.00215982721382289	2	4
Apoptosis	BIRC2	0.604900738877573	0.00431965442764579	4	4
Apoptosis	MAP2K1	0.604407637200901	0.00323974082073434	3	3
Apoptosis	NFKBIA	0.604407637200901	0.00107991360691145	1	4
Apoptosis	CASP9	0.600151035949207	0.00323974082073434	3	5
Apoptosis	XIAP	0.59952598249179	0.00107991360691145	1	7
Apoptosis	DAXX	0.592151834298366	0.00431965442764579	4	4
Apoptosis	MAPK1	0.59071910136169	0.00323974082073434	3	3
Apoptosis	CASP3	0.558527533277747	0.00215982721382289	2	4
Apoptosis	BCL2L11	0.529647900912175	0.00431965442764579	4	5
Apoptosis	BID	0.52186617722052	0.00539956803455724	5	5
Apoptosis	MAP2K2	0.52186617722052	0.00107991360691145	1	3
Apoptosis - multiple species	APAF1	1	0.00107991360691145	1	2
Apoptosis - multiple species	CASP9	0.877356607717042	0.00215982721382289	2	7
Apoptosis - multiple species	CASP8	0.754713215434085	0.00107991360691145	1	4
Apoptosis - multiple species	BIRC2	0.729428098066897	0.00107991360691145	1	3
Apoptosis - multiple species	BCL2	0.729428098066897	0.00107991360691145	1	8
Autophagy - animal	NRAS	1	0.00107991360691145	1	1
Autophagy - animal	CFLAR	0.691022749245084	0.00215982721382289	2	1
Autophagy - animal	PIK3R2	0.630012628103487	0.00107991360691145	1	1
Autophagy - animal	IRS1	0.622181557480778	0.00323974082073434	3	4
Autophagy - animal	PIK3CD	0.622015309617491	0.00431965442764579	4	1
Autophagy - animal	BCL2	0.572200240831712	0.00215982721382289	2	7
Autophagy - animal	PIK3R3	0.552627777511426	0.00323974082073434	3	1
Autophagy - animal	IGF1R	0.536215273919691	0.00539956803455724	5	4
Autophagy - animal	BCL2L1	0.536215273919691	0.00107991360691145	1	4
Autophagy - animal	PIK3R1	0.53621527391969	0.00971922246220302	9	4
Autophagy - animal	RAF1	0.535610513491802	0.00323974082073434	3	12
Autophagy - animal	PIK3CA	0.534751577375072	0.041036717062635	38	2
Autophagy - animal	MAPK8	0.534751577375072	0.00215982721382289	2	1
Autophagy - animal	MAPK1	0.520061984191224	0.00323974082073434	3	3
Autophagy - animal	HRAS	0.518325077857318	0.00539956803455724	5	3
Autophagy - animal	AMBRA1	0.516109705045593	0.00647948164146868	6	2
Autophagy - animal	RHEB	0.50047660889076	0.00107991360691145	1	2
Autophagy - animal	PIK3C3	0.476023341244856	0.00107991360691145	1	1
Autophagy - animal	DAPK1	0.470043367288728	0.00215982721382289	2	2
Autophagy - animal	MAP2K1	0.448325440270101	0.00107991360691145	1	3
Autophagy - animal	BNIP3	0.4264424043208	0.00107991360691145	1	3
Autophagy - animal	MAPK3	0.426032230744268	0.00107991360691145	1	3
Autophagy - animal	KRAS	0.385375028826919	0.00647948164146868	6	1
B cell receptor signaling pathway	PIK3R2	1	0.00107991360691145	1	1
B cell receptor signaling pathway	VAV3	0.812965621773859	0.00539956803455724	5	1
B cell receptor signaling pathway	PIK3AP1	0.559959127446015	0.00215982721382289	2	1
B cell receptor signaling pathway	PIK3CD	0.552889610170609	0.00323974082073434	3	1
B cell receptor signaling pathway	RAF1	0.531760590430669	0.00539956803455724	5	5
B cell receptor signaling pathway	NRAS	0.5128281079799	0.00107991360691145	1	1
B cell receptor signaling pathway	NFKBIB	0.512020660629573	0.00215982721382289	2	1
B cell receptor signaling pathway	GRB2	0.510690786955115	0.00107991360691145	1	11
B cell receptor signaling pathway	BLNK	0.509271319784866	0.00107991360691145	1	2
B cell receptor signaling pathway	FOS	0.508828984232089	0.00323974082073434	3	3
B cell receptor signaling pathway	SOS2	0.499970384059366	0.00431965442764579	4	2
B cell receptor signaling pathway	SYK	0.498834622262311	0.00107991360691145	1	2
B cell receptor signaling pathway	PPP3CB	0.487451526614245	0.00215982721382289	2	1
B cell receptor signaling pathway	NFKB1	0.485361129017145	0.00215982721382289	2	3
B cell receptor signaling pathway	FCGR2B	0.478320845109685	0.00107991360691145	1	1
B cell receptor signaling pathway	HRAS	0.475251101344531	0.00431965442764579	4	5
B cell receptor signaling pathway	JUN	0.475251101344528	0.00323974082073434	3	5
B cell receptor signaling pathway	PIK3CA	0.475251101344527	0.0496760259179266	46	2
B cell receptor signaling pathway	PIK3R1	0.475251101344527	0.0107991360691145	10	5
B cell receptor signaling pathway	MAPK1	0.46681882768176	0.00323974082073434	3	2
B cell receptor signaling pathway	VAV1	0.461450938249422	0.00107991360691145	1	3
B cell receptor signaling pathway	KRAS	0.461139177681903	0.00647948164146868	6	1
B cell receptor signaling pathway	BTK	0.461078936020213	0.00539956803455724	5	2
B cell receptor signaling pathway	NFATC2	0.461078936020211	0.00215982721382289	2	2
B cell receptor signaling pathway	PPP3CA	0.461078936020208	0.00323974082073434	3	2
B cell receptor signaling pathway	MAP2K1	0.403632793686612	0.00323974082073434	3	3
B cell receptor signaling pathway	MAPK3	0.386428252620666	0.00107991360691145	1	3
B cell receptor signaling pathway	SOS1	0.364943878408399	0.00215982721382289	2	3
B cell receptor signaling pathway	NFKBIA	0.330143117349053	0.00107991360691145	1	2
B cell receptor signaling pathway	NFKBIE	0.312583782784172	0.00107991360691145	1	2
Basal transcription factors	TAF1	1	0.00107991360691145	1	2
Basal transcription factors	TAF7	1	0.00107991360691145	1	1
Base excision repair	LIG3	1	0.00107991360691145	1	3
Base excision repair	OGG1	1	0.00107991360691145	1	1
Calcium signaling pathway	CAMK2G	1	0.00215982721382289	2	1
Calcium signaling pathway	ERBB2	0.88085351961398	0.00323974082073434	3	3
Calcium signaling pathway	CAMK2D	0.88085351961398	0.00107991360691145	1	1
Calcium signaling pathway	CAMK2A	0.868807408845088	0.00107991360691145	1	1
Calcium signaling pathway	PLCG1	0.754706281382591	0.00107991360691145	1	3
Calcium signaling pathway	CALM2	0.750253698089956	0.00107991360691145	1	2
Calcium signaling pathway	MYLK	0.702896389881505	0.00539956803455724	5	2
Calcium signaling pathway	PDGFRB	0.702896389881505	0.00107991360691145	1	1
Calcium signaling pathway	PPP3CA	0.669926173268271	0.00215982721382289	2	2
Calcium signaling pathway	ERBB3	0.589598648446586	0.00323974082073434	3	2
Calcium signaling pathway	CACNA1C	0.566445599420208	0.00647948164146868	6	2
Calcium signaling pathway	EGFR	0.566445599420208	0.00431965442764579	4	4
cAMP signaling pathway	RELA	1	0.00107991360691145	1	8
cAMP signaling pathway	AFDN	0.891096592972809	0.00323974082073434	3	1
cAMP signaling pathway	MAPK3	0.853350770054529	0.00107991360691145	1	3
cAMP signaling pathway	RAPGEF4	0.853350770054529	0.00107991360691145	1	1
cAMP signaling pathway	NFKB1	0.840436797770681	0.00107991360691145	1	2
cAMP signaling pathway	BRAF	0.837885947986617	0.00215982721382289	2	1
cAMP signaling pathway	CREB3L3	0.835335098202552	0.00107991360691145	1	2
cAMP signaling pathway	NFKBIA	0.81249775632925	0.00107991360691145	1	2
cAMP signaling pathway	MAPK8	0.81248211313162	0.00107991360691145	1	1
cAMP signaling pathway	PDE3B	0.81248211313162	0.00107991360691145	1	1
cAMP signaling pathway	MAP2K1	0.809952440384946	0.00215982721382289	2	4
cAMP signaling pathway	CREBBP	0.807407124440641	0.00107991360691145	1	2
cAMP signaling pathway	EP300	0.788554553061824	0.00323974082073434	3	3
cAMP signaling pathway	CREB5	0.788554553061824	0.00107991360691145	1	2
cAMP signaling pathway	CREB3	0.775731673234512	0.00107991360691145	1	3
cAMP signaling pathway	CREB1	0.772669446263903	0.00107991360691145	1	1
Cell cycle	HDAC2	1	0.00323974082073434	3	1
Cell cycle	ZBTB17	0.919685480540812	0.00215982721382289	2	1
Cell cycle	CDC14A	0.867774430114232	0.00539956803455724	5	1
Cell cycle	GSK3B	0.814978598416918	0.00215982721382289	2	2
Cell cycle	GADD45B	0.722372562437011	0.00107991360691145	1	1
Cell cycle	E2F3	0.721640365398545	0.00323974082073434	3	1
Cell cycle	ORC1	0.710727690858291	0.00323974082073434	3	6
Cell cycle	MAD1L1	0.708115495870732	0.00539956803455724	5	1
Cell cycle	HDAC1	0.705425517399777	0.00647948164146868	6	1
Cell cycle	FZR1	0.653243896647946	0.00107991360691145	1	2
Cell cycle	RBL1	0.646333099184885	0.00539956803455724	5	2
Cell cycle	SKP2	0.646333099184885	0.00107991360691145	1	6
Cell cycle	E2F2	0.629672849135308	0.00107991360691145	1	2
Cell cycle	MCM3	0.612478168642317	0.00431965442764579	4	11
Cell cycle	CDK7	0.612363675388976	0.00107991360691145	1	2
Cell cycle	CCND3	0.60950847871152	0.00107991360691145	1	5
Cell cycle	BUB3	0.605341040414559	0.00323974082073434	3	2
Cell cycle	BUB1	0.605341040414558	0.00215982721382289	2	2
Cell cycle	WEE1	0.600504024471795	0.00323974082073434	3	2
Cell cycle	E2F4	0.599703645438396	0.00107991360691145	1	5
Cell cycle	YWHAH	0.584938128160821	0.00215982721382289	2	2
Cell cycle	CDC16	0.583756888211674	0.00215982721382289	2	2
Cell cycle	YWHAQ	0.57837913182017	0.00107991360691145	1	2
Cell cycle	MCM6	0.575570645786098	0.00215982721382289	2	7
Cell cycle	CUL1	0.574299449590809	0.00323974082073434	3	3
Cell cycle	E2F1	0.573984160272735	0.00539956803455724	5	6
Cell cycle	CDC25C	0.573329829383061	0.00323974082073434	3	3
Cell cycle	MAD2L1	0.570213441984097	0.00215982721382289	2	3
Cell cycle	CCNE1	0.566076181922135	0.00431965442764579	4	2
Cell cycle	CCND2	0.564499715706275	0.00323974082073434	3	3
Cell cycle	ORC2	0.56304447103561	0.00539956803455724	5	10
Cell cycle	E2F5	0.56304447103561	0.00107991360691145	1	4
Cell cycle	SMAD4	0.561708329580377	0.00431965442764579	4	2
Cell cycle	PTTG1	0.555995853510241	0.00107991360691145	1	2
Cell cycle	CDC6	0.554351490908996	0.00323974082073434	3	12
Cell cycle	MCM2	0.553316543232632	0.00107991360691145	1	15
Cell cycle	BUB1B	0.553104976549424	0.00323974082073434	3	4
Cell cycle	MDM2	0.553104976549394	0.00215982721382289	2	4
Cell cycle	TFDP1	0.552947820313333	0.00431965442764579	4	4
Cell cycle	EP300	0.551487207390505	0.0140388768898488	13	5
Cell cycle	CDC25B	0.550779367188676	0.00539956803455724	5	5
Cell cycle	CCNH	0.549259968356257	0.00215982721382289	2	4
Cell cycle	PLK1	0.547540223621223	0.00431965442764579	4	3
Cell cycle	CCNA2	0.547399942593904	0.00431965442764579	4	5
Cell cycle	CDKN1A	0.546934903479187	0.00107991360691145	1	19
Cell cycle	PCNA	0.546934903479187	0.00107991360691145	1	6
Cell cycle	YWHAZ	0.546657660763443	0.00323974082073434	3	4
Cell cycle	MCM4	0.546036310463279	0.00863930885529158	8	9
Cell cycle	SMAD2	0.545377254654123	0.00431965442764579	4	5
Cell cycle	TP53	0.544227823238808	0.130669546436285	121	12
Cell cycle	ORC6	0.544227823238808	0.00323974082073434	3	10
Cell cycle	YWHAB	0.539383440106033	0.00107991360691145	1	5
Cell cycle	CCNB1	0.538845858368215	0.00107991360691145	1	6
Cell cycle	CDC20	0.538736157728005	0.00431965442764579	4	6
Cell cycle	ORC3	0.538736157728005	0.00107991360691145	1	9
Cell cycle	CCNA1	0.538400054609063	0.00431965442764579	4	6
Cell cycle	CDC45	0.536823398384761	0.00431965442764579	4	6
Cell cycle	CDKN1B	0.536554607515852	0.00431965442764579	4	9
Cell cycle	RB1	0.535551915308995	0.0172786177105832	16	7
Cell cycle	TFDP2	0.53534218349626	0.00215982721382289	2	5
Cell cycle	SMAD3	0.53361567072141	0.00323974082073434	3	8
Cell cycle	RBL2	0.533278960901421	0.00323974082073434	3	3
Cell cycle	MCM7	0.532903332563255	0.00863930885529158	8	17
Cell cycle	MYC	0.531808500512396	0.00323974082073434	3	10
Cell cycle	CDC7	0.531493582795247	0.00215982721382289	2	11
Cell cycle	ORC5	0.531493582795212	0.00323974082073434	3	11
Cell cycle	CCNE2	0.528078367187634	0.00215982721382289	2	4
Cell cycle	CREBBP	0.523935358224881	0.0129589632829374	12	4
Cell cycle	CCND1	0.509172990563698	0.00215982721382289	2	7
Chemokine signaling pathway	NCF1	1	0.00107991360691145	1	1
Chemokine signaling pathway	NFKBIB	0.899454879079167	0.00215982721382289	2	1
Chemokine signaling pathway	GNAI2	0.781102864226436	0.00323974082073434	3	1
Chemokine signaling pathway	MAPK1	0.719744542631417	0.00323974082073434	3	1
Chemokine signaling pathway	MAPK3	0.701022865475955	0.00215982721382289	2	1
Chemokine signaling pathway	DOCK2	0.697792548127756	0.00971922246220302	9	1
Chemokine signaling pathway	PAK1	0.690162706468641	0.00107991360691145	1	3
Chemokine signaling pathway	SOS2	0.670445665249157	0.00431965442764579	4	3
Chemokine signaling pathway	NRAS	0.663133380852381	0.00107991360691145	1	1
Chemokine signaling pathway	FGR	0.64305508356388	0.00215982721382289	2	2
Chemokine signaling pathway	GNAI3	0.63285238292918	0.00107991360691145	1	1
Chemokine signaling pathway	PLCB2	0.619406770591033	0.00107991360691145	1	1
Chemokine signaling pathway	AKT2	0.610663873011771	0.00215982721382289	2	1
Chemokine signaling pathway	CDC42	0.610426221424059	0.00215982721382289	2	3
Chemokine signaling pathway	PIK3CD	0.591261752987576	0.00431965442764579	4	1
Chemokine signaling pathway	NFKB1	0.582817611124518	0.00539956803455724	5	2
Chemokine signaling pathway	BRAF	0.580650458027866	0.00323974082073434	3	2
Chemokine signaling pathway	PIK3R1	0.577881009532221	0.0129589632829374	12	8
Chemokine signaling pathway	CHUK	0.571272857241232	0.00107991360691145	1	1
Chemokine signaling pathway	JAK3	0.566596547256624	0.00323974082073434	3	1
Chemokine signaling pathway	BCAR1	0.564510773630479	0.00431965442764579	4	4
Chemokine signaling pathway	TIAM1	0.557433567232472	0.00215982721382289	2	1
Chemokine signaling pathway	RAF1	0.553797904631823	0.00539956803455724	5	6
Chemokine signaling pathway	VAV3	0.553797904631823	0.00539956803455724	5	1
Chemokine signaling pathway	STAT5B	0.549794384922223	0.00323974082073434	3	1
Chemokine signaling pathway	KRAS	0.548349666230941	0.00647948164146868	6	1
Chemokine signaling pathway	GNG2	0.540257972489771	0.00107991360691145	1	3
Chemokine signaling pathway	HRAS	0.539822768270779	0.00539956803455724	5	6
Chemokine signaling pathway	ARRB2	0.539820502167729	0.00107991360691145	1	1
Chemokine signaling pathway	PRKCB	0.536854183238611	0.00971922246220302	9	1
Chemokine signaling pathway	MAP2K1	0.531088956765641	0.00323974082073434	3	4
Chemokine signaling pathway	PIK3CA	0.529493484558015	0.0853131749460043	79	2
Chemokine signaling pathway	GNB3	0.529493484558015	0.00323974082073434	3	5
Chemokine signaling pathway	CRK	0.526576381071292	0.00107991360691145	1	5
Chemokine signaling pathway	GRB2	0.523752894872332	0.00107991360691145	1	11
Chemokine signaling pathway	JAK2	0.519726914221933	0.00431965442764579	4	4
Chemokine signaling pathway	IKBKB	0.518683309845303	0.00323974082073434	3	1
Chemokine signaling pathway	NFKBIA	0.518013592830259	0.00107991360691145	1	4
Chemokine signaling pathway	WAS	0.518013592830253	0.00755939524838013	7	2
Chemokine signaling pathway	PIK3R2	0.509123092010051	0.00107991360691145	1	3
Chemokine signaling pathway	AKT1	0.509123092010049	0.00539956803455724	5	3
Chemokine signaling pathway	CRKL	0.509123092010047	0.00107991360691145	1	3
Chemokine signaling pathway	GNG7	0.509041609623287	0.00107991360691145	1	4
Chemokine signaling pathway	GNGT2	0.507820105772354	0.00107991360691145	1	2
Chemokine signaling pathway	SHC1	0.505542853248098	0.00431965442764579	4	4
Chemokine signaling pathway	GNB2	0.50521843616792	0.00215982721382289	2	7
Chemokine signaling pathway	HCK	0.503471206766888	0.00323974082073434	3	2
Chemokine signaling pathway	GNB5	0.503471206766888	0.00107991360691145	1	2
Chemokine signaling pathway	STAT3	0.503471206766886	0.00755939524838013	7	2
Chemokine signaling pathway	PTK2	0.500006293052069	0.00863930885529158	8	5
Chemokine signaling pathway	PTK2B	0.491111645856658	0.00539956803455724	5	2
Chemokine signaling pathway	SOS1	0.477081683875946	0.00431965442764579	4	5
Chemokine signaling pathway	GNGT1	0.468764064041212	0.00107991360691145	1	4
Chemokine signaling pathway	WASL	0.459844048576772	0.00323974082073434	3	2
Chemokine signaling pathway	VAV1	0.404641813971875	0.00107991360691145	1	2
Chemokine signaling pathway	ITK	0.399960524964827	0.00539956803455724	5	1
Chemokine signaling pathway	GRK4	0.379846897012611	0.00323974082073434	3	1
Complement and coagulation cascades	F2	1	0.00107991360691145	1	7
Complement and coagulation cascades	F8	0.928044120989325	0.00323974082073434	3	2
Complement and coagulation cascades	FGA	0.928044120989325	0.00107991360691145	1	3
Complement and coagulation cascades	VWF	0.902603162376095	0.00215982721382289	2	1
Complement and coagulation cascades	F5	0.860544494401551	0.00323974082073434	3	1
Cytokine-cytokine receptor interaction	BMPR2	1	0.00107991360691145	1	5
Cytokine-cytokine receptor interaction	TGFB3	1	0.00107991360691145	1	2
Cytokine-cytokine receptor interaction	TGFBR1	0.975410192429005	0.00107991360691145	1	4
Cytokine-cytokine receptor interaction	TGFBR2	0.975410192429005	0.00107991360691145	1	3
Endocytosis	STAMBP	1	0.00107991360691145	1	9
Endocytosis	CBLB	0.918092329587696	0.00539956803455724	5	1
Endocytosis	TGFBR1	0.918092329587696	0.00107991360691145	1	4
Endocytosis	ARF1	0.892350826447187	0.00215982721382289	2	1
Endocytosis	ITCH	0.78245470129492	0.00215982721382289	2	4
Endocytosis	SMURF1	0.75841755865433	0.00323974082073434	3	2
Endocytosis	SNX2	0.75841755865433	0.00107991360691145	1	1
Endocytosis	RAB5C	0.752123377599537	0.00215982721382289	2	1
Endocytosis	SMAD2	0.737031260901492	0.00431965442764579	4	6
Endocytosis	CAPZB	0.733852845753391	0.00107991360691145	1	1
Endocytosis	VTA1	0.715644963148654	0.00107991360691145	1	1
Endocytosis	RHOA	0.712302945229244	0.00107991360691145	1	1
Endocytosis	CLTC	0.711838921552315	0.00539956803455724	5	6
Endocytosis	NEDD4L	0.711771033861789	0.00215982721382289	2	1
Endocytosis	WWP1	0.707516426332236	0.00431965442764579	4	2
Endocytosis	RUFY1	0.706324753479252	0.00215982721382289	2	1
Endocytosis	AP2M1	0.703229305132367	0.00431965442764579	4	1
Endocytosis	CHMP3	0.694662690117992	0.00107991360691145	1	3
Endocytosis	MDM2	0.693172923225309	0.00107991360691145	1	3
Endocytosis	CHMP5	0.693172923225309	0.00107991360691145	1	3
Endocytosis	RAB22A	0.676793076393707	0.00107991360691145	1	2
Endocytosis	EPN2	0.676793076393707	0.00107991360691145	1	1
Endocytosis	PML	0.673996006975593	0.00215982721382289	2	1
Endocytosis	DAB2	0.673788806735547	0.00539956803455724	5	1
Endocytosis	TSG101	0.672451428909875	0.00215982721382289	2	10
Endocytosis	ERBB3	0.67228740683293	0.0107991360691145	10	1
Endocytosis	EPN1	0.669812269882537	0.00215982721382289	2	1
Endocytosis	ARRB2	0.663327362296229	0.00107991360691145	1	3
Endocytosis	RAB11FIP2	0.658713014292695	0.00215982721382289	2	1
Endocytosis	AMPH	0.658701067856861	0.00215982721382289	2	2
Endocytosis	STAM	0.651401890440552	0.00323974082073434	3	3
Endocytosis	TGFB3	0.647889060035679	0.00215982721382289	2	2
Endocytosis	IST1	0.646574372201355	0.00215982721382289	2	1
Endocytosis	SNX32	0.637716702574709	0.00323974082073434	3	1
Endocytosis	SMURF2	0.636031175327407	0.00215982721382289	2	3
Endocytosis	AP2B1	0.63494488823134	0.00323974082073434	3	7
Endocytosis	SH3KBP1	0.63494488823134	0.00107991360691145	1	11
Endocytosis	IGF1R	0.628648245527534	0.00647948164146868	6	1
Endocytosis	VPS45	0.621489442935331	0.00107991360691145	1	1
Endocytosis	RAB11A	0.621011907365574	0.00215982721382289	2	5
Endocytosis	SH3GL2	0.620377795128224	0.00215982721382289	2	7
Endocytosis	SH3GL3	0.620118881281221	0.00215982721382289	2	4
Endocytosis	SPART	0.615831822054386	0.00431965442764579	4	4
Endocytosis	CBL	0.615050693070374	0.00431965442764579	4	5
Endocytosis	TGFBR2	0.611456399325035	0.00323974082073434	3	4
Endocytosis	MET	0.611456399325035	0.00539956803455724	5	1
Endocytosis	SRC	0.603794318021156	0.00215982721382289	2	6
Endocytosis	RABEP1	0.602742351982836	0.00215982721382289	2	2
Endocytosis	DNM2	0.599940722527042	0.00431965442764579	4	3
Endocytosis	HSPA8	0.597224657855147	0.00107991360691145	1	3
Endocytosis	DNM1	0.591541300161748	0.00647948164146868	6	5
Endocytosis	ASAP1	0.590418836967481	0.00323974082073434	3	2
Endocytosis	TGFB1	0.588160990203971	0.00215982721382289	2	2
Endocytosis	CSF1R	0.58781694588715	0.00215982721382289	2	1
Endocytosis	VPS36	0.578392002118753	0.00107991360691145	1	3
Endocytosis	SMAD3	0.577663939834795	0.00539956803455724	5	5
Endocytosis	ASAP2	0.577663939834795	0.00539956803455724	5	2
Endocytosis	EGFR	0.574026599541441	0.00323974082073434	3	8
Endocytosis	CHMP6	0.572195658327176	0.00107991360691145	1	3
Endocytosis	ERBB4	0.571647116603994	0.00431965442764579	4	1
Endocytosis	RAB11FIP3	0.569084094852557	0.00107991360691145	1	4
Endocytosis	STAM2	0.568413794634279	0.00431965442764579	4	4
Endocytosis	AP2A2	0.562817347402472	0.00215982721382289	2	1
Endocytosis	CYTH2	0.562299145255197	0.00215982721382289	2	3
Endocytosis	RAB11FIP5	0.560364397658361	0.00323974082073434	3	1
Endocytosis	RAB11FIP4	0.55628458615442	0.00323974082073434	3	2
Endocytosis	RAB4A	0.54229924813358	0.00107991360691145	1	4
Endocytosis	RAB11FIP1	0.52656066574441	0.00755939524838013	7	2
Endocytosis	SH3GLB2	0.52656066574441	0.00107991360691145	1	2
Endocytosis	PDCD6IP	0.518208202614211	0.00107991360691145	1	8
Endocytosis	RBSN	0.505011021978759	0.00107991360691145	1	5
Endocytosis	SNX6	0.49868348482812	0.00107991360691145	1	2
Endocytosis	EGF	0.4649072392484	0.00539956803455724	5	1
ErbB signaling pathway	SRC	1	0.00107991360691145	1	8
ErbB signaling pathway	SHC3	0.905522824224374	0.00215982721382289	2	1
ErbB signaling pathway	NRAS	0.869193787858041	0.00107991360691145	1	1
ErbB signaling pathway	AKT2	0.817646611781369	0.00215982721382289	2	1
ErbB signaling pathway	MAP2K1	0.812082046466686	0.00107991360691145	1	5
ErbB signaling pathway	GRB2	0.800010631612334	0.00107991360691145	1	15
ErbB signaling pathway	EGF	0.797330641853707	0.00755939524838013	7	1
ErbB signaling pathway	ARAF	0.717828497808652	0.00215982721382289	2	5
ErbB signaling pathway	PIK3CD	0.710415045430414	0.00539956803455724	5	1
ErbB signaling pathway	NCK1	0.654739628171337	0.00107991360691145	1	5
ErbB signaling pathway	AKT1	0.653762046282135	0.00971922246220302	9	4
ErbB signaling pathway	EGFR	0.648390121341194	0.00755939524838013	7	15
ErbB signaling pathway	PIK3R1	0.645964180834418	0.0151187904967603	14	14
ErbB signaling pathway	ABL1	0.642223736383886	0.00431965442764579	4	8
ErbB signaling pathway	STAT5A	0.636130973385519	0.00323974082073434	3	2
ErbB signaling pathway	SHC1	0.632437715615803	0.00323974082073434	3	10
ErbB signaling pathway	PLCG1	0.62762823353101	0.00755939524838013	7	9
ErbB signaling pathway	ERBB2	0.621948800712661	0.0172786177105832	16	8
ErbB signaling pathway	CBL	0.621948800712657	0.00323974082073434	3	8
ErbB signaling pathway	JUN	0.621931167796296	0.00323974082073434	3	4
ErbB signaling pathway	RAF1	0.617008682319854	0.00431965442764579	4	7
ErbB signaling pathway	SOS1	0.615162412506036	0.00431965442764579	4	7
ErbB signaling pathway	CRKL	0.615162412506035	0.00107991360691145	1	7
ErbB signaling pathway	HRAS	0.615162412506031	0.00539956803455724	5	7
ErbB signaling pathway	MAPK10	0.611474732234774	0.00215982721382289	2	1
ErbB signaling pathway	PIK3CA	0.606959879985731	0.111231101511879	103	2
ErbB signaling pathway	MAP2K4	0.606959879985731	0.0248380129589633	23	1
ErbB signaling pathway	ERBB3	0.606959879985726	0.0118790496760259	11	6
ErbB signaling pathway	GAB1	0.606959879985723	0.00323974082073434	3	6
ErbB signaling pathway	CBLB	0.605747006705992	0.0107991360691145	10	2
ErbB signaling pathway	TGFA	0.60387834445905	0.00215982721382289	2	1
ErbB signaling pathway	SOS2	0.601689472424189	0.00323974082073434	3	4
ErbB signaling pathway	CDKN1B	0.601505443376099	0.00539956803455724	5	1
ErbB signaling pathway	MAPK1	0.601505443376099	0.00323974082073434	3	2
ErbB signaling pathway	PIK3R2	0.596968088338678	0.00107991360691145	1	5
ErbB signaling pathway	GSK3B	0.592332191154911	0.00107991360691145	1	3
ErbB signaling pathway	ELK1	0.588549034576177	0.00431965442764579	4	2
ErbB signaling pathway	MTOR	0.588536057623215	0.0107991360691145	10	1
ErbB signaling pathway	PTK2	0.584881175164159	0.00539956803455724	5	4
ErbB signaling pathway	MYC	0.582907000552685	0.00215982721382289	2	2
ErbB signaling pathway	PAK2	0.580815269041712	0.00215982721382289	2	4
ErbB signaling pathway	RPS6KB1	0.580417154388273	0.00215982721382289	2	1
ErbB signaling pathway	MAPK3	0.575740139108684	0.00215982721382289	2	4
ErbB signaling pathway	MAPK9	0.575159481346227	0.00107991360691145	1	3
ErbB signaling pathway	CRK	0.573523177941377	0.00107991360691145	1	8
ErbB signaling pathway	NRG1	0.571224478599166	0.00323974082073434	3	3
ErbB signaling pathway	ERBB4	0.568547568996275	0.00647948164146868	6	2
ErbB signaling pathway	MAPK8	0.561935656646329	0.00323974082073434	3	2
ErbB signaling pathway	KRAS	0.561935656646314	0.00647948164146868	6	2
ErbB signaling pathway	BRAF	0.561935656646297	0.00323974082073434	3	2
ErbB signaling pathway	ABL2	0.538486681870007	0.00431965442764579	4	2
Estrogen signaling pathway	HSP90B1	1	0.00107991360691145	1	1
Estrogen signaling pathway	GRB2	0.887397744360534	0.00215982721382289	2	6
Estrogen signaling pathway	SHC3	0.883137411448144	0.00215982721382289	2	1
Estrogen signaling pathway	SRC	0.855444477885838	0.00215982721382289	2	4
Estrogen signaling pathway	HSPA8	0.817728699769228	0.00323974082073434	3	1
Estrogen signaling pathway	ATF2	0.764523748055633	0.00323974082073434	3	2
Estrogen signaling pathway	NOS3	0.76324448694169	0.00323974082073434	3	4
Estrogen signaling pathway	PIK3CD	0.760545746718616	0.00431965442764579	4	1
Estrogen signaling pathway	CREB5	0.753144908208488	0.00323974082073434	3	2
Estrogen signaling pathway	SP1	0.748139682007699	0.00107991360691145	1	1
Estrogen signaling pathway	NRAS	0.747855136824576	0.00107991360691145	1	1
Estrogen signaling pathway	AKT1	0.7425745845575	0.00647948164146868	6	1
Estrogen signaling pathway	CREB3L3	0.721550226868899	0.00323974082073434	3	2
Estrogen signaling pathway	RAF1	0.684625497754545	0.00323974082073434	3	6
Estrogen signaling pathway	FOS	0.66970661320934	0.00431965442764579	4	4
Estrogen signaling pathway	HSP90AA1	0.655978205320176	0.00215982721382289	2	5
Estrogen signaling pathway	HRAS	0.645030100917576	0.00431965442764579	4	5
Estrogen signaling pathway	MAP2K1	0.640023963547339	0.00107991360691145	1	3
Estrogen signaling pathway	AKT2	0.620371899492827	0.00323974082073434	3	2
Estrogen signaling pathway	PIK3R1	0.620371899492827	0.0118790496760259	11	6
Estrogen signaling pathway	SOS2	0.605649535463242	0.00323974082073434	3	2
Estrogen signaling pathway	SHC1	0.602486173810722	0.00323974082073434	3	4
Estrogen signaling pathway	CREB3	0.595230585197632	0.00215982721382289	2	3
Estrogen signaling pathway	ATF4	0.592433734965829	0.00215982721382289	2	4
Estrogen signaling pathway	PIK3R2	0.577386941311099	0.00107991360691145	1	2
Estrogen signaling pathway	EGFR	0.567710506632879	0.00755939524838013	7	11
Estrogen signaling pathway	JUN	0.559907991264972	0.00323974082073434	3	8
Estrogen signaling pathway	HSP90AB1	0.556371000692595	0.00863930885529158	8	7
Estrogen signaling pathway	PIK3CA	0.552217782623082	0.0701943844492441	65	2
Estrogen signaling pathway	ESR1	0.547432662584727	0.00647948164146868	6	5
Estrogen signaling pathway	MAPK1	0.545892123284365	0.00323974082073434	3	2
Estrogen signaling pathway	KRAS	0.545892123284364	0.00647948164146868	6	2
Estrogen signaling pathway	PRKACB	0.543352100225338	0.00107991360691145	1	1
Estrogen signaling pathway	MAPK3	0.538762980505112	0.00107991360691145	1	3
Estrogen signaling pathway	CALM1	0.538762980505111	0.00323974082073434	3	3
Estrogen signaling pathway	GABBR1	0.521344858030604	0.00323974082073434	3	2
Estrogen signaling pathway	GABBR2	0.521344858030598	0.00431965442764579	4	2
Estrogen signaling pathway	SOS1	0.45699205839946	0.00215982721382289	2	3
Fanconi anemia pathway	REV3L	1	0.00215982721382289	2	1
Fanconi anemia pathway	FANCD2	0.936017186295592	0.00323974082073434	3	3
Fanconi anemia pathway	PMS2	0.936017186295592	0.00107991360691145	1	1
Fanconi anemia pathway	RPA4	0.903232933916389	0.00215982721382289	2	3
Fanconi anemia pathway	ERCC4	0.887396386068154	0.00107991360691145	1	2
Fanconi anemia pathway	FANCG	0.850930985230198	0.00215982721382289	2	7
Fanconi anemia pathway	RPA2	0.830393384136097	0.00107991360691145	1	3
Fanconi anemia pathway	BRCA1	0.814501988710723	0.00431965442764579	4	4
Fanconi anemia pathway	BRCA2	0.813220877179903	0.00431965442764579	4	5
Fanconi anemia pathway	ERCC1	0.813020067581314	0.00215982721382289	2	3
Fanconi anemia pathway	BLM	0.812863250390174	0.00107991360691145	1	4
Fanconi anemia pathway	REV1	0.811738956050489	0.00215982721382289	2	4
Fc epsilon RI signaling pathway	KRAS	1	0.00647948164146868	6	1
Fc epsilon RI signaling pathway	NRAS	0.82577318461753	0.00107991360691145	1	1
Fc epsilon RI signaling pathway	VAV3	0.82038844050933	0.00539956803455724	5	1
Fc epsilon RI signaling pathway	RAF1	0.732339602790825	0.00431965442764579	4	5
Fc epsilon RI signaling pathway	MAP2K1	0.731638213845903	0.00215982721382289	2	3
Fc epsilon RI signaling pathway	PIK3R2	0.727596569965603	0.00107991360691145	1	1
Fc epsilon RI signaling pathway	PIK3CD	0.671760246093531	0.00323974082073434	3	1
Fc epsilon RI signaling pathway	MAP2K6	0.664252800268238	0.00323974082073434	3	1
Fc epsilon RI signaling pathway	PIK3R1	0.662909477137871	0.0107991360691145	10	7
Fc epsilon RI signaling pathway	PIK3CA	0.659112283094478	0.0485961123110151	45	2
Fc epsilon RI signaling pathway	BTK	0.659112283094478	0.00431965442764579	4	1
Fc epsilon RI signaling pathway	VAV1	0.654498530607828	0.00107991360691145	1	6
Fc epsilon RI signaling pathway	HRAS	0.644290765072321	0.00431965442764579	4	5
Fc epsilon RI signaling pathway	PLCG1	0.644290765072319	0.00323974082073434	3	5
Fc epsilon RI signaling pathway	SOS1	0.644290765072319	0.00323974082073434	3	5
Fc epsilon RI signaling pathway	SYK	0.639823186516942	0.00215982721382289	2	4
Fc epsilon RI signaling pathway	LAT	0.633980448918696	0.00107991360691145	1	2
Fc epsilon RI signaling pathway	GRB2	0.632487609770407	0.00107991360691145	1	10
Fc epsilon RI signaling pathway	MAPK14	0.632037402587656	0.00215982721382289	2	4
Fc epsilon RI signaling pathway	FYN	0.618482766103517	0.00107991360691145	1	3
Fc epsilon RI signaling pathway	AKT1	0.610533473727573	0.00539956803455724	5	2
Fc epsilon RI signaling pathway	SOS2	0.607829148859866	0.00215982721382289	2	3
Fc epsilon RI signaling pathway	MAPK3	0.571018010848716	0.00107991360691145	1	3
Fc epsilon RI signaling pathway	MAPK1	0.563106902873771	0.00323974082073434	3	3
Fc epsilon RI signaling pathway	LCP2	0.55439347778698	0.00431965442764579	4	5
Fc gamma R-mediated phagocytosis	PLCG1	1	0.00215982721382289	2	5
Fc gamma R-mediated phagocytosis	CDC42	0.999734547622428	0.00107991360691145	1	3
Fc gamma R-mediated phagocytosis	PIK3R1	0.972439135250553	0.00755939524838013	7	4
Fc gamma R-mediated phagocytosis	ASAP1	0.949444872773596	0.00107991360691145	1	3
Fc gamma R-mediated phagocytosis	ASAP2	0.940572882003098	0.00107991360691145	1	1
Fc gamma R-mediated phagocytosis	CRKL	0.932486730930038	0.00107991360691145	1	3
Fc gamma R-mediated phagocytosis	VAV1	0.932486730930035	0.00107991360691145	1	3
Fc gamma R-mediated phagocytosis	PAK1	0.932117760270619	0.00107991360691145	1	3
Fc gamma R-mediated phagocytosis	WAS	0.92322072171668	0.00647948164146868	6	3
Fc gamma R-mediated phagocytosis	PIK3CA	0.902116514278148	0.0367170626349892	34	1
Fc gamma R-mediated phagocytosis	DOCK2	0.902017043017779	0.00647948164146868	6	1
Fc gamma R-mediated phagocytosis	HCK	0.876627104111416	0.00215982721382289	2	2
Fc gamma R-mediated phagocytosis	AKT1	0.872241901383212	0.00539956803455724	5	2
Fc gamma R-mediated phagocytosis	SYK	0.871916325764939	0.00323974082073434	3	2
Fc gamma R-mediated phagocytosis	ARPC5	0.867547438187174	0.00215982721382289	2	2
Fc gamma R-mediated phagocytosis	ARPC4	0.85620483481834	0.00107991360691145	1	4
Fc gamma R-mediated phagocytosis	ARPC2	0.851742826649912	0.00215982721382289	2	2
Fc gamma R-mediated phagocytosis	WASL	0.851740222330433	0.00215982721382289	2	2
Fc gamma R-mediated phagocytosis	LAT	0.807541400698725	0.00107991360691145	1	1
Fc gamma R-mediated phagocytosis	RPS6KB1	0.807511259445671	0.00215982721382289	2	1
Fc gamma R-mediated phagocytosis	PIK3R2	0.807237659713007	0.00107991360691145	1	1
Fc gamma R-mediated phagocytosis	CRK	0.807237659713006	0.00107991360691145	1	2
Fc gamma R-mediated phagocytosis	ASAP3	0.8013677139086	0.00107991360691145	1	1
Focal adhesion	PIK3R3	1	0.00539956803455724	5	1
Focal adhesion	ITGB3	0.921799586188441	0.00323974082073434	3	3
Focal adhesion	PPP1R12B	0.901864888327144	0.00755939524838013	7	1
Focal adhesion	PARVB	0.899995501404685	0.00215982721382289	2	1
Focal adhesion	MAP2K1	0.898637806653918	0.00215982721382289	2	4
Focal adhesion	VAV3	0.882264087568425	0.00647948164146868	6	1
Focal adhesion	ITGA2	0.876536395969108	0.00971922246220302	9	1
Focal adhesion	SHC2	0.866614773846963	0.00323974082073434	3	1
Focal adhesion	CCND1	0.866614773846963	0.00107991360691145	1	2
Focal adhesion	SRC	0.857221916943465	0.00215982721382289	2	7
Focal adhesion	GRB2	0.854015770399604	0.00107991360691145	1	18
Focal adhesion	RAF1	0.850511924750851	0.00431965442764579	4	8
Focal adhesion	SHC3	0.850410631516432	0.00215982721382289	2	1
Focal adhesion	PPP1R12A	0.830496744070224	0.00755939524838013	7	1
Focal adhesion	CTNNB1	0.830496744070224	0.00323974082073434	3	2
Focal adhesion	PIK3CD	0.818243168520024	0.00647948164146868	6	1
Focal adhesion	PDGFB	0.797975955886898	0.00215982721382289	2	1
Focal adhesion	ACTN1	0.790628084141998	0.00215982721382289	2	1
Focal adhesion	ITGA1	0.787588150703993	0.00863930885529158	8	1
Focal adhesion	COL1A1	0.784098089446574	0.00971922246220302	9	1
Focal adhesion	IGF1R	0.784098089446574	0.00539956803455724	5	4
Focal adhesion	PAK6	0.780892320312331	0.00215982721382289	2	1
Focal adhesion	PIK3R1	0.776231382373649	0.019438444924406	18	13
Focal adhesion	PTK2	0.769773580881132	0.00647948164146868	6	7
Focal adhesion	CDC42	0.769386739727543	0.00215982721382289	2	6
Focal adhesion	MAPK10	0.757335558062803	0.00647948164146868	6	1
Focal adhesion	PARVG	0.746840069956816	0.00107991360691145	1	1
Focal adhesion	ITGB7	0.742720944463368	0.00323974082073434	3	2
Focal adhesion	FLT4	0.731863044267503	0.00431965442764579	4	1
Focal adhesion	ITGB1	0.724578380314934	0.00431965442764579	4	6
Focal adhesion	ITGA2B	0.722834179405123	0.00431965442764579	4	1
Focal adhesion	PPP1CC	0.721798783198311	0.00323974082073434	3	3
Focal adhesion	FLNA	0.72160883741507	0.00971922246220302	9	4
Focal adhesion	MAPK3	0.72160883741507	0.00107991360691145	1	2
Focal adhesion	VAV1	0.719674197430864	0.00215982721382289	2	4
Focal adhesion	PAK1	0.715122912477406	0.00107991360691145	1	3
Focal adhesion	PAK2	0.714063575695599	0.00215982721382289	2	5
Focal adhesion	FN1	0.713362199416886	0.0161987041036717	15	5
Focal adhesion	EGF	0.712820952862124	0.00971922246220302	9	1
Focal adhesion	VEGFC	0.710510505233604	0.00323974082073434	3	2
Focal adhesion	EGFR	0.699603631054103	0.0107991360691145	10	11
Focal adhesion	PAK3	0.699331450601336	0.00431965442764579	4	2
Focal adhesion	PAK5	0.697200063884091	0.00539956803455724	5	1
Focal adhesion	ACTN4	0.694841905568537	0.00863930885529158	8	1
Focal adhesion	MAPK1	0.693896523680733	0.00323974082073434	3	1
Focal adhesion	PPP1CB	0.68999988568544	0.00215982721382289	2	5
Focal adhesion	HGF	0.686804302662275	0.00539956803455724	5	1
Focal adhesion	AKT2	0.686804302662274	0.00323974082073434	3	1
Focal adhesion	SOS2	0.686108405723422	0.00323974082073434	3	3
Focal adhesion	SHC1	0.686092465634824	0.00431965442764579	4	8
Focal adhesion	RAPGEF1	0.685753735652044	0.00755939524838013	7	4
Focal adhesion	DOCK1	0.681370945778303	0.00431965442764579	4	3
Focal adhesion	PXN	0.679053554073077	0.00107991360691145	1	3
Focal adhesion	CRK	0.678620286951814	0.00107991360691145	1	8
Focal adhesion	FYN	0.678469606895171	0.00323974082073434	3	6
Focal adhesion	VEGFA	0.678403376096775	0.00215982721382289	2	2
Focal adhesion	ITGA4	0.678342015709484	0.00431965442764579	4	2
Focal adhesion	HRAS	0.674140991200781	0.00539956803455724	5	6
Focal adhesion	TLN1	0.672881417264707	0.0140388768898488	13	2
Focal adhesion	MAPK8	0.671284443191121	0.00323974082073434	3	2
Focal adhesion	BCAR1	0.670124403512029	0.00431965442764579	4	5
Focal adhesion	PIK3CA	0.669591270811742	0.143628509719222	133	2
Focal adhesion	ERBB2	0.669591270811742	0.019438444924406	18	6
Focal adhesion	AKT1	0.668973066013892	0.0107991360691145	10	3
Focal adhesion	KDR	0.667523022724131	0.00647948164146868	6	4
Focal adhesion	VASP	0.666899886778915	0.00107991360691145	1	2
Focal adhesion	RAC1	0.666899886778915	0.00107991360691145	1	4
Focal adhesion	FLNB	0.666878506600332	0.0161987041036717	15	3
Focal adhesion	MAPK9	0.665221077744024	0.00323974082073434	3	2
Focal adhesion	SOS1	0.659568974927949	0.00323974082073434	3	5
Focal adhesion	CRKL	0.659568974927944	0.00107991360691145	1	5
Focal adhesion	FLT1	0.659568974927937	0.00107991360691145	1	5
Focal adhesion	BCL2	0.659568974927936	0.00323974082073434	3	5
Focal adhesion	ELK1	0.659325845075989	0.00539956803455724	5	2
Focal adhesion	XIAP	0.658754108091922	0.00107991360691145	1	1
Focal adhesion	PTEN	0.657340210735173	0.0291576673866091	27	3
Focal adhesion	MET	0.653965115088674	0.00647948164146868	6	2
Focal adhesion	PAK4	0.653958070814888	0.00107991360691145	1	2
Focal adhesion	ZYX	0.652453703080067	0.00323974082073434	3	3
Focal adhesion	ILK	0.652453703080067	0.00323974082073434	3	4
Focal adhesion	VCL	0.648604385101378	0.00323974082073434	3	2
Focal adhesion	JUN	0.647612138766972	0.00323974082073434	3	4
Focal adhesion	PIK3R2	0.64761213876696	0.00107991360691145	1	4
Focal adhesion	ITGAV	0.642788647886156	0.00647948164146868	6	2
Focal adhesion	PDGFRB	0.641609185868684	0.00647948164146868	6	3
Focal adhesion	BRAF	0.634636661431887	0.00647948164146868	6	2
Focal adhesion	ITGB5	0.628014044819697	0.00215982721382289	2	2
Focal adhesion	PARVA	0.628014044819687	0.00215982721382289	2	2
Focal adhesion	CCND3	0.506336574107943	0.00215982721382289	2	2
FoxO signaling pathway	CHUK	1	0.00107991360691145	1	1
FoxO signaling pathway	PIK3R3	0.990973561666283	0.00431965442764579	4	1
FoxO signaling pathway	GRB2	0.874042431666336	0.00107991360691145	1	8
FoxO signaling pathway	CCNB1	0.774617326369045	0.00215982721382289	2	2
FoxO signaling pathway	PLK1	0.751689714760009	0.00431965442764579	4	1
FoxO signaling pathway	SIRT1	0.742467072311234	0.00323974082073434	3	1
FoxO signaling pathway	PIK3CD	0.73876168151117	0.00539956803455724	5	1
FoxO signaling pathway	CCND2	0.73876168151117	0.00107991360691145	1	3
FoxO signaling pathway	NLK	0.734213635631585	0.00539956803455724	5	1
FoxO signaling pathway	IRS1	0.734213635631585	0.00323974082073434	3	5
FoxO signaling pathway	SKP2	0.729952654525693	0.00215982721382289	2	2
FoxO signaling pathway	EGF	0.712609609451904	0.00755939524838013	7	1
FoxO signaling pathway	HOMER1	0.711223405119365	0.00107991360691145	1	1
FoxO signaling pathway	IGF1	0.703776890383452	0.00107991360691145	1	1
FoxO signaling pathway	PCK2	0.681699023772788	0.00431965442764579	4	1
FoxO signaling pathway	INSR	0.673429342971615	0.00215982721382289	2	5
FoxO signaling pathway	MAP2K1	0.67083309019495	0.00215982721382289	2	5
FoxO signaling pathway	INS	0.663796766814845	0.00107991360691145	1	1
FoxO signaling pathway	CREBBP	0.659745214035582	0.0107991360691145	10	6
FoxO signaling pathway	NRAS	0.654327028972244	0.00107991360691145	1	1
FoxO signaling pathway	RBL2	0.648536807344439	0.00215982721382289	2	1
FoxO signaling pathway	PIK3R1	0.642238703100485	0.0151187904967603	14	9
FoxO signaling pathway	USP7	0.635966344100726	0.00215982721382289	2	2
FoxO signaling pathway	SMAD3	0.634302364970932	0.00323974082073434	3	6
FoxO signaling pathway	HOMER3	0.634302364970932	0.00107991360691145	1	2
FoxO signaling pathway	SOS2	0.62992351517902	0.00431965442764579	4	2
FoxO signaling pathway	SMAD2	0.628575614371484	0.00539956803455724	5	5
FoxO signaling pathway	SGK1	0.621685387356988	0.00323974082073434	3	1
FoxO signaling pathway	SMAD4	0.619496744433867	0.00323974082073434	3	4
FoxO signaling pathway	HRAS	0.619496744433867	0.00539956803455724	5	7
FoxO signaling pathway	ARAF	0.611043921081171	0.00215982721382289	2	5
FoxO signaling pathway	EGFR	0.609431727380343	0.00971922246220302	9	6
FoxO signaling pathway	CDKN1B	0.609134258358323	0.00647948164146868	6	5
FoxO signaling pathway	IGF1R	0.608267022951798	0.00539956803455724	5	6
FoxO signaling pathway	PIK3CA	0.606963364750792	0.0766738660907127	71	2
FoxO signaling pathway	SOS1	0.606963364750792	0.00431965442764579	4	3
FoxO signaling pathway	RAF1	0.605911935110615	0.00323974082073434	3	6
FoxO signaling pathway	PRKAG2	0.604291874182923	0.00431965442764579	4	3
FoxO signaling pathway	TGFBR1	0.603795366153317	0.00323974082073434	3	3
FoxO signaling pathway	PRKAA1	0.602360082422638	0.00323974082073434	3	3
FoxO signaling pathway	BRAF	0.602360082422638	0.00323974082073434	3	2
FoxO signaling pathway	FOXO3	0.602360082422631	0.00323974082073434	3	2
FoxO signaling pathway	PRKAB1	0.597741043678012	0.00215982721382289	2	4
FoxO signaling pathway	PRKAG1	0.596854270686135	0.00107991360691145	1	5
FoxO signaling pathway	AKT1	0.589686642094168	0.00863930885529158	8	4
FoxO signaling pathway	TGFBR2	0.58795712473723	0.00539956803455724	5	4
FoxO signaling pathway	EP300	0.587249878823359	0.00755939524838013	7	4
FoxO signaling pathway	MAPK8	0.577651305153539	0.00323974082073434	3	1
FoxO signaling pathway	IKBKB	0.577458897468385	0.00323974082073434	3	2
FoxO signaling pathway	MAPK1	0.574401209324629	0.00323974082073434	3	3
FoxO signaling pathway	PIK3R2	0.566179131608125	0.00107991360691145	1	3
FoxO signaling pathway	PRKAA2	0.549477514716335	0.00107991360691145	1	2
FoxO signaling pathway	TGFB1	0.537083399193831	0.00215982721382289	2	2
FoxO signaling pathway	MAPK3	0.524101991751686	0.00107991360691145	1	3
FoxO signaling pathway	MAPK14	0.508743356925819	0.00431965442764579	4	4
FoxO signaling pathway	KRAS	0.502037831815703	0.00647948164146868	6	2
Gap junction	KRAS	1	0.00107991360691145	1	1
Gap junction	PDGFB	1	0.00107991360691145	1	1
Gap junction	RAF1	0.915417770561648	0.00215982721382289	2	6
Gap junction	GRB2	0.830835541123296	0.00107991360691145	1	3
Gap junction	EGF	0.769923939707602	0.00215982721382289	2	1
Gap junction	MAP2K1	0.709012338291908	0.00107991360691145	1	3
Glucagon signaling pathway	PRKAB1	1	0.00107991360691145	1	3
Glucagon signaling pathway	CREB3L3	0.999999999999997	0.00215982721382289	2	2
Glucagon signaling pathway	PRKAA1	0.999999999999995	0.00107991360691145	1	3
GnRH signaling pathway	ATF4	1	0.00323974082073434	3	1
GnRH signaling pathway	CALM1	0.859521445967343	0.00107991360691145	1	6
GnRH signaling pathway	JUN	0.848570508092864	0.00107991360691145	1	5
GnRH signaling pathway	RAF1	0.811503128167462	0.00539956803455724	5	5
GnRH signaling pathway	CALM2	0.811503128167462	0.00107991360691145	1	1
GnRH signaling pathway	KRAS	0.7934077453144	0.00215982721382289	2	2
GnRH signaling pathway	MAP3K1	0.776344069241265	0.0151187904967603	14	1
GnRH signaling pathway	MAP2K4	0.727638315818473	0.00539956803455724	5	1
GnRH signaling pathway	MAP3K4	0.726671499030471	0.00215982721382289	2	1
GnRH signaling pathway	CAMK2A	0.72586703182604	0.00215982721382289	2	1
GnRH signaling pathway	SOS2	0.72329542040474	0.00215982721382289	2	2
GnRH signaling pathway	SOS1	0.715857297364508	0.00431965442764579	4	2
GnRH signaling pathway	GRB2	0.698142798767914	0.00107991360691145	1	3
GnRH signaling pathway	CACNA1C	0.697173336274091	0.0107991360691145	10	2
GnRH signaling pathway	MAPK9	0.680623076390089	0.00107991360691145	1	4
GnRH signaling pathway	EGFR	0.666180827028101	0.00539956803455724	5	3
GnRH signaling pathway	MAPK8	0.6661808270281	0.00107991360691145	1	2
GnRH signaling pathway	MAP2K6	0.655347896503423	0.00323974082073434	3	2
GnRH signaling pathway	ELK1	0.650137443508475	0.00107991360691145	1	2
GnRH signaling pathway	CAMK2G	0.610390607379964	0.00107991360691145	1	1
GnRH signaling pathway	CAMK2D	0.575332216276538	0.00107991360691145	1	1
HIF-1 signaling pathway	EP300	1	0.00107991360691145	1	2
HIF-1 signaling pathway	EGLN3	1	0.00107991360691145	1	1
HIF-1 signaling pathway	NFKB1	0.932793300829802	0.00107991360691145	1	1
HIF-1 signaling pathway	ELOC	0.932793300829802	0.00107991360691145	1	3
HIF-1 signaling pathway	ARNT	0.760924029084354	0.00107991360691145	1	1
HIF-1 signaling pathway	CUL2	0.760924029084354	0.00107991360691145	1	3
HIF-1 signaling pathway	MKNK2	0.589463249241425	0.00107991360691145	1	2
HIF-1 signaling pathway	CREBBP	0.510956595066815	0.00215982721382289	2	2
HIF-1 signaling pathway	MAP2K1	0.432449940892205	0.00107991360691145	1	2
Hippo signaling pathway	CTNNB1	1	0.00107991360691145	1	9
Hippo signaling pathway	BIRC5	0.995870591158435	0.00107991360691145	1	1
Hippo signaling pathway	DVL1	0.952357022910668	0.00107991360691145	1	6
Hippo signaling pathway	APC2	0.910519333890663	0.00107991360691145	1	1
Hippo signaling pathway	DLG1	0.907969026482163	0.00539956803455724	5	1
Hippo signaling pathway	AXIN1	0.894460930511413	0.00215982721382289	2	8
Hippo signaling pathway	PPP1CC	0.889271333134647	0.00215982721382289	2	4
Hippo signaling pathway	MYC	0.87243568380432	0.00215982721382289	2	4
Hippo signaling pathway	PPP2CB	0.867112819071997	0.00323974082073434	3	1
Hippo signaling pathway	DVL2	0.81129879702719	0.00107991360691145	1	2
Hippo signaling pathway	YAP1	0.788921861022824	0.00107991360691145	1	8
Hippo signaling pathway	SAV1	0.778542666269293	0.00107991360691145	1	2
Hippo signaling pathway	DLG4	0.766491339441375	0.00107991360691145	1	2
Hippo signaling pathway	CTNNA1	0.765282810862108	0.00107991360691145	1	3
Hippo signaling pathway	TP53BP2	0.765282810862106	0.00215982721382289	2	6
Hippo signaling pathway	APC	0.761845058711851	0.00215982721382289	2	6
Hippo signaling pathway	PPP1CB	0.760284829688273	0.00107991360691145	1	3
Hippo signaling pathway	CDH1	0.759393521510283	0.0237580993520518	22	3
Hippo signaling pathway	SMAD4	0.758502213332294	0.00539956803455724	5	4
Hippo signaling pathway	SMAD3	0.757674779884384	0.00323974082073434	3	5
Hippo signaling pathway	AXIN2	0.757674779884384	0.00107991360691145	1	3
Hippo signaling pathway	SMAD2	0.756543625541694	0.00323974082073434	3	5
Hippo signaling pathway	DVL3	0.754027234965448	0.00323974082073434	3	3
Hippo signaling pathway	CSNK1E	0.754027234965443	0.00107991360691145	1	3
Hippo signaling pathway	BTRC	0.750442312095809	0.00107991360691145	1	4
Hippo signaling pathway	DLG3	0.746974946172892	0.00431965442764579	4	3
Hippo signaling pathway	CCND3	0.728825036160544	0.00107991360691145	1	2
Hippo signaling pathway	GSK3B	0.715561685341451	0.00107991360691145	1	3
Hippo signaling pathway	TEAD1	0.71556168534145	0.00431965442764579	4	1
Homologous recombination	RBBP8	1	0.00107991360691145	1	1
Homologous recombination	BRCA1	0.989954285933821	0.00323974082073434	3	7
Homologous recombination	RPA4	0.989954285933821	0.00107991360691145	1	3
Homologous recombination	BRCA2	0.970535799440956	0.00215982721382289	2	4
Homologous recombination	BLM	0.95111731294809	0.00107991360691145	1	4
Homologous recombination	RPA2	0.913148598169894	0.00107991360691145	1	4
Homologous recombination	BARD1	0.908332095465101	0.00107991360691145	1	1
Homologous recombination	BRIP1	0.908332095465101	0.00107991360691145	1	3
IL-17 signaling pathway	TRAF6	1	0.00215982721382289	2	8
IL-17 signaling pathway	MAPK4	0.953585248283262	0.00215982721382289	2	1
IL-17 signaling pathway	IKBKB	0.872283829204321	0.00215982721382289	2	1
IL-17 signaling pathway	TRAF5	0.860189133714221	0.00107991360691145	1	2
IL-17 signaling pathway	TRAF4	0.82766741038159	0.00107991360691145	1	1
IL-17 signaling pathway	TAB2	0.82766741038159	0.00107991360691145	1	3
IL-17 signaling pathway	MAP3K7	0.791549021260944	0.00107991360691145	1	2
IL-17 signaling pathway	TRAF3	0.728629425847609	0.00107991360691145	1	2
IL-17 signaling pathway	CASP8	0.723613312912067	0.00323974082073434	3	3
IL-17 signaling pathway	TRAF3IP2	0.723613312912067	0.00107991360691145	1	2
IL-17 signaling pathway	IKBKE	0.581756954026894	0.00107991360691145	1	1
IL-17 signaling pathway	TNFAIP3	0.423204915056507	0.00107991360691145	1	3
IL-17 signaling pathway	TBK1	0.423204915056507	0.00107991360691145	1	2
Insulin signaling pathway	PIK3CD	1	0.00323974082073434	3	1
Insulin signaling pathway	SOS2	0.969989350568374	0.00323974082073434	3	3
Insulin signaling pathway	INS	0.936184941797348	0.00107991360691145	1	1
Insulin signaling pathway	PRKAG1	0.916345526108753	0.00107991360691145	1	5
Insulin signaling pathway	RHEB	0.916345526108753	0.00107991360691145	1	1
Insulin signaling pathway	IRS1	0.91549909655684	0.00323974082073434	3	5
Insulin signaling pathway	NRAS	0.9024799823075	0.00107991360691145	1	1
Insulin signaling pathway	FLOT1	0.901525147499467	0.00107991360691145	1	1
Insulin signaling pathway	PIK3R1	0.877445111481707	0.0129589632829374	12	10
Insulin signaling pathway	INPPL1	0.874053678096815	0.00107991360691145	1	1
Insulin signaling pathway	INSR	0.871116550649311	0.00107991360691145	1	9
Insulin signaling pathway	PTPN1	0.868889152238045	0.00107991360691145	1	1
Insulin signaling pathway	HRAS	0.850332080614196	0.00539956803455724	5	7
Insulin signaling pathway	PRKAB1	0.835311900545767	0.00215982721382289	2	4
Insulin signaling pathway	SHC1	0.828370919040956	0.00215982721382289	2	5
Insulin signaling pathway	ARAF	0.821402534643319	0.00107991360691145	1	5
Insulin signaling pathway	MKNK1	0.820352661146982	0.00107991360691145	1	2
Insulin signaling pathway	MAPK1	0.801734648853484	0.00323974082073434	3	4
Insulin signaling pathway	MKNK2	0.799869781733355	0.00323974082073434	3	1
Insulin signaling pathway	TSC1	0.799869781733351	0.00431965442764579	4	1
Insulin signaling pathway	PYGM	0.799869781733351	0.00323974082073434	3	1
Insulin signaling pathway	CBLB	0.799869781733349	0.0107991360691145	10	1
Insulin signaling pathway	PIK3CA	0.799869781733349	0.0669546436285097	62	2
Insulin signaling pathway	RAF1	0.794875399170998	0.00431965442764579	4	7
Insulin signaling pathway	RAPGEF1	0.793341313025221	0.00539956803455724	5	2
Insulin signaling pathway	TSC2	0.784185725925897	0.00539956803455724	5	3
Insulin signaling pathway	CRKL	0.778392587880613	0.00107991360691145	1	3
Insulin signaling pathway	PIK3R2	0.778392587880611	0.00107991360691145	1	3
Insulin signaling pathway	MAPK3	0.77839258788061	0.00107991360691145	1	3
Insulin signaling pathway	SORBS1	0.778392587880609	0.00539956803455724	5	3
Insulin signaling pathway	KRAS	0.778392587880608	0.00647948164146868	6	3
Insulin signaling pathway	MAPK9	0.776343255728668	0.00215982721382289	2	1
Insulin signaling pathway	BRAF	0.758806792746256	0.00215982721382289	2	2
Insulin signaling pathway	CALM1	0.75763055387316	0.00323974082073434	3	2
Insulin signaling pathway	ELK1	0.757630553873156	0.00323974082073434	3	2
Insulin signaling pathway	CBL	0.757199630888265	0.00323974082073434	3	5
Insulin signaling pathway	PRKAA2	0.757199630888265	0.00107991360691145	1	2
Insulin signaling pathway	MAP2K1	0.724546207408381	0.00107991360691145	1	5
Insulin signaling pathway	PRKAA1	0.723648629321426	0.00323974082073434	3	3
Insulin signaling pathway	GRB2	0.715454432773919	0.00107991360691145	1	10
Insulin signaling pathway	MAPK8	0.702081216370074	0.00215982721382289	2	2
Insulin signaling pathway	PRKAG2	0.69080888143658	0.00323974082073434	3	3
Insulin signaling pathway	SOS1	0.621978520090585	0.00323974082073434	3	4
Jak-STAT signaling pathway	CISH	1	0.00107991360691145	1	1
Jak-STAT signaling pathway	PTPN2	0.907307503831866	0.00539956803455724	5	1
Jak-STAT signaling pathway	IFNG	0.900190072627666	0.00107991360691145	1	1
Jak-STAT signaling pathway	PRL	0.882633476688674	0.00107991360691145	1	1
Jak-STAT signaling pathway	GRB2	0.838221600416649	0.00107991360691145	1	10
Jak-STAT signaling pathway	GH1	0.831525723849727	0.00107991360691145	1	2
Jak-STAT signaling pathway	IL5	0.800026588870697	0.00107991360691145	1	2
Jak-STAT signaling pathway	JAK3	0.792063704912505	0.00323974082073434	3	1
Jak-STAT signaling pathway	IFNAR2	0.790670319790846	0.00215982721382289	2	2
Jak-STAT signaling pathway	CSF2RA	0.789276934669186	0.00323974082073434	3	2
Jak-STAT signaling pathway	PTPN11	0.779919508404437	0.00215982721382289	2	2
Jak-STAT signaling pathway	PIK3CD	0.771973913383844	0.00539956803455724	5	1
Jak-STAT signaling pathway	MYC	0.754918432742873	0.00107991360691145	1	1
Jak-STAT signaling pathway	STAT2	0.749252950584577	0.00215982721382289	2	3
Jak-STAT signaling pathway	PIK3R1	0.745365422575536	0.0140388768898488	13	8
Jak-STAT signaling pathway	SOS2	0.745225807298794	0.00215982721382289	2	2
Jak-STAT signaling pathway	PIAS3	0.742706358017446	0.00215982721382289	2	2
Jak-STAT signaling pathway	RAF1	0.739201119342922	0.00215982721382289	2	2
Jak-STAT signaling pathway	CSF3	0.738219419864414	0.00215982721382289	2	1
Jak-STAT signaling pathway	STAT3	0.736392806864457	0.00647948164146868	6	2
Jak-STAT signaling pathway	EPO	0.727991064832444	0.00107991360691145	1	1
Jak-STAT signaling pathway	EP300	0.726908982701852	0.00755939524838013	7	3
Jak-STAT signaling pathway	JAK1	0.722751223244534	0.00863930885529158	8	4
Jak-STAT signaling pathway	BCL2L1	0.716147280080147	0.00215982721382289	2	2
Jak-STAT signaling pathway	IL5RA	0.713777346938468	0.00215982721382289	2	1
Jak-STAT signaling pathway	PIAS1	0.713777346938465	0.00107991360691145	1	1
Jak-STAT signaling pathway	LEPR	0.705875326794184	0.00323974082073434	3	2
Jak-STAT signaling pathway	CSF2RB	0.705875326794184	0.00107991360691145	1	3
Jak-STAT signaling pathway	IFNA2	0.704368592738097	0.00215982721382289	2	2
Jak-STAT signaling pathway	STAT1	0.699937809677742	0.00107991360691145	1	3
Jak-STAT signaling pathway	GHR	0.693493071986756	0.00215982721382289	2	5
Jak-STAT signaling pathway	EPOR	0.691768835259766	0.00215982721382289	2	5
Jak-STAT signaling pathway	JAK2	0.68249191114675	0.00431965442764579	4	6
Jak-STAT signaling pathway	CREBBP	0.681465930756869	0.00647948164146868	6	2
Jak-STAT signaling pathway	STAT5B	0.680120341254009	0.00323974082073434	3	2
Jak-STAT signaling pathway	STAT5A	0.67831106560307	0.00215982721382289	2	5
Jak-STAT signaling pathway	PRLR	0.675459269577398	0.00215982721382289	2	2
Jak-STAT signaling pathway	PIK3R2	0.673348603040209	0.00107991360691145	1	1
Jak-STAT signaling pathway	PIK3CA	0.660077161271659	0.0626349892008639	58	2
Jak-STAT signaling pathway	HRAS	0.660077161271659	0.00431965442764579	4	5
Jak-STAT signaling pathway	CSF3R	0.640806163852958	0.00323974082073434	3	3
Jak-STAT signaling pathway	IRF9	0.640806163852956	0.00323974082073434	3	3
Jak-STAT signaling pathway	BCL2	0.640806163852956	0.00215982721382289	2	3
Jak-STAT signaling pathway	MCL1	0.640180638269196	0.00215982721382289	2	2
Jak-STAT signaling pathway	SOS1	0.639470047475181	0.00431965442764579	4	3
Leukocyte transendothelial migration	NCF2	1	0.00215982721382289	2	5
Leukocyte transendothelial migration	NCF1	0.972489171562791	0.00107991360691145	1	4
Leukocyte transendothelial migration	PTK2	0.965593887003276	0.00431965442764579	4	4
Leukocyte transendothelial migration	PTK2B	0.934749406974379	0.00431965442764579	4	3
Leukocyte transendothelial migration	PLCG1	0.932609718664911	0.00215982721382289	2	3
Leukocyte transendothelial migration	PTPN11	0.93260971866491	0.00215982721382289	2	3
Leukocyte transendothelial migration	PIK3CA	0.925212628634191	0.0323974082073434	30	1
Leukocyte transendothelial migration	CDC42	0.917815538603471	0.00107991360691145	1	1
Leukocyte transendothelial migration	PIK3R1	0.872490006260398	0.00755939524838013	7	2
Leukocyte transendothelial migration	BCAR1	0.872490006260397	0.00323974082073434	3	2
Leukocyte transendothelial migration	ACTB	0.872490006260397	0.00323974082073434	3	2
Leukocyte transendothelial migration	VAV1	0.872490006260391	0.00107991360691145	1	2
Leukocyte transendothelial migration	RAC2	0.842883118113115	0.00107991360691145	1	1
Leukocyte transendothelial migration	ACTG1	0.808104937524554	0.00539956803455724	5	1
Leukocyte transendothelial migration	NCF4	0.766920663130983	0.00107991360691145	1	2
Long-term depression	KRAS	1	0.00107991360691145	1	2
Long-term depression	RAF1	1	0.00107991360691145	1	5
Long-term depression	HRAS	0.956812585028567	0.00107991360691145	1	3
Long-term depression	BRAF	0.956812585028567	0.00107991360691145	1	2
Long-term potentiation	CALM2	1	0.00107991360691145	1	1
Long-term potentiation	RAPGEF3	0.932737905308877	0.00107991360691145	1	1
Long-term potentiation	ARAF	0.932737905308877	0.00107991360691145	1	4
Long-term potentiation	MAPK3	0.896093790236785	0.00107991360691145	1	3
Long-term potentiation	PPP3CA	0.887298334620741	0.00215982721382289	2	2
Long-term potentiation	RPS6KA3	0.867112210709089	0.00215982721382289	2	1
Long-term potentiation	RAF1	0.836660026534074	0.00431965442764579	4	6
Long-term potentiation	CACNA1C	0.8285422493815	0.00647948164146868	6	2
Long-term potentiation	RPS6KA2	0.820424472228926	0.00215982721382289	2	1
Long-term potentiation	HRAS	0.797907132256283	0.00107991360691145	1	3
Long-term potentiation	BRAF	0.797907132256283	0.00107991360691145	1	2
Long-term potentiation	KRAS	0.73198862078467	0.00107991360691145	1	3
Lysosome	IGF2R	1	0.00107991360691145	1	3
Lysosome	AP4M1	1	0.00107991360691145	1	1
Lysosome	AP1G1	0.901387818865997	0.00107991360691145	1	4
Lysosome	SORT1	0.883706611325218	0.00215982721382289	2	2
Lysosome	AP4E1	0.866025403784439	0.00107991360691145	1	2
MAPK signaling pathway	HSPA8	1	0.00107991360691145	1	1
MAPK signaling pathway	GADD45B	0.987843873161761	0.00107991360691145	1	1
MAPK signaling pathway	NFKB2	0.970213333945946	0.00323974082073434	3	1
MAPK signaling pathway	NRAS	0.966080710701265	0.00107991360691145	1	1
MAPK signaling pathway	FGF7	0.928682892838048	0.00215982721382289	2	1
MAPK signaling pathway	PTPN7	0.914970663734244	0.00431965442764579	4	1
MAPK signaling pathway	MKNK2	0.912222078091809	0.00647948164146868	6	1
MAPK signaling pathway	CRKL	0.892268290704704	0.00107991360691145	1	1
MAPK signaling pathway	MAP3K8	0.89099853274649	0.00323974082073434	3	1
MAPK signaling pathway	PDGFB	0.87590215398239	0.00323974082073434	3	1
MAPK signaling pathway	MRAS	0.837895356129156	0.00107991360691145	1	1
MAPK signaling pathway	MAP2K3	0.816756348102275	0.00215982721382289	2	1
MAPK signaling pathway	HSPA1A	0.815605145861159	0.00107991360691145	1	1
MAPK signaling pathway	MAX	0.813348489153399	0.00215982721382289	2	1
MAPK signaling pathway	MAP4K3	0.807451647114709	0.00323974082073434	3	1
MAPK signaling pathway	FGF10	0.801411421384421	0.00215982721382289	2	1
MAPK signaling pathway	ATF4	0.795459402093037	0.00431965442764579	4	3
MAPK signaling pathway	GRB2	0.794850415045877	0.00215982721382289	2	11
MAPK signaling pathway	FGF23	0.789961789149998	0.00215982721382289	2	1
MAPK signaling pathway	NR4A1	0.784745384678638	0.00431965442764579	4	1
MAPK signaling pathway	PRKCB	0.778352976790812	0.00863930885529158	8	1
MAPK signaling pathway	DUSP9	0.769861444884401	0.00107991360691145	1	2
MAPK signaling pathway	FGF2	0.75109558253211	0.00323974082073434	3	2
MAPK signaling pathway	MKNK1	0.74966750730423	0.00215982721382289	2	3
MAPK signaling pathway	RAC1	0.74635014582391	0.00107991360691145	1	2
MAPK signaling pathway	BRAF	0.740081263614071	0.00539956803455724	5	2
MAPK signaling pathway	MAPK11	0.738873512277654	0.00107991360691145	1	1
MAPK signaling pathway	TGFB1	0.738873512277654	0.00107991360691145	1	2
MAPK signaling pathway	MAP3K20	0.738281965644539	0.00215982721382289	2	1
MAPK signaling pathway	FLNC	0.734848942586541	0.0161987041036717	15	1
MAPK signaling pathway	NFKB1	0.7341716127493	0.00539956803455724	5	4
MAPK signaling pathway	ATF2	0.733695942464888	0.00215982721382289	2	7
MAPK signaling pathway	MEF2C	0.732192699107247	0.00647948164146868	6	1
MAPK signaling pathway	FASLG	0.730213785465179	0.00323974082073434	3	1
MAPK signaling pathway	KRAS	0.724956861903043	0.00431965442764579	4	1
MAPK signaling pathway	CDC42	0.722120738434036	0.00215982721382289	2	3
MAPK signaling pathway	MAP3K6	0.721367541295405	0.00431965442764579	4	1
MAPK signaling pathway	HSPB1	0.718935912359135	0.00215982721382289	2	2
MAPK signaling pathway	TAOK3	0.712871541624886	0.00863930885529158	8	1
MAPK signaling pathway	TGFB3	0.696618699683849	0.00215982721382289	2	2
MAPK signaling pathway	MAPK8	0.69647513191376	0.00215982721382289	2	9
MAPK signaling pathway	SOS2	0.694267187685517	0.00431965442764579	4	3
MAPK signaling pathway	NFATC3	0.691992807015849	0.00539956803455724	5	1
MAPK signaling pathway	MYC	0.687349222897886	0.00323974082073434	3	2
MAPK signaling pathway	ELK1	0.686809353913496	0.00539956803455724	5	2
MAPK signaling pathway	MAPK14	0.680067990491396	0.00215982721382289	2	15
MAPK signaling pathway	MAP3K5	0.672336011714755	0.00863930885529158	8	8
MAPK signaling pathway	TGFBR1	0.669018212894172	0.00647948164146868	6	3
MAPK signaling pathway	TNFRSF1A	0.667094647588337	0.00215982721382289	2	2
MAPK signaling pathway	IKBKB	0.664992215455732	0.00755939524838013	7	1
MAPK signaling pathway	HRAS	0.663088026369639	0.00431965442764579	4	5
MAPK signaling pathway	MAP3K1	0.659535693737585	0.0367170626349892	34	1
MAPK signaling pathway	EGFR	0.656737637215394	0.0161987041036717	15	9
MAPK signaling pathway	MAPK9	0.654942556931443	0.00107991360691145	1	7
MAPK signaling pathway	MAP3K14	0.65267921641366	0.00107991360691145	1	2
MAPK signaling pathway	RPS6KA2	0.648946654273523	0.00755939524838013	7	1
MAPK signaling pathway	PDGFRB	0.642488656797657	0.00539956803455724	5	2
MAPK signaling pathway	TRAF6	0.641645427904931	0.00431965442764579	4	3
MAPK signaling pathway	RPS6KA1	0.640280347267107	0.00323974082073434	3	2
MAPK signaling pathway	TAB2	0.638106695192723	0.00431965442764579	4	4
MAPK signaling pathway	RPS6KA5	0.636949694910078	0.00539956803455724	5	2
MAPK signaling pathway	MAP3K12	0.636256252985762	0.00215982721382289	2	1
MAPK signaling pathway	RAF1	0.634825065617505	0.00647948164146868	6	11
MAPK signaling pathway	FLNB	0.634231264363836	0.0172786177105832	16	2
MAPK signaling pathway	PPP3CA	0.632383688406449	0.00539956803455724	5	2
MAPK signaling pathway	MAPK1	0.630194391287736	0.00215982721382289	2	14
MAPK signaling pathway	TP53	0.629241868790978	0.177105831533477	164	5
MAPK signaling pathway	PPP5C	0.627550270521106	0.00431965442764579	4	2
MAPK signaling pathway	MAP2K5	0.627399683486326	0.00107991360691145	1	3
MAPK signaling pathway	MAP3K7	0.627346522773739	0.00215982721382289	2	5
MAPK signaling pathway	MAP3K11	0.626464210035313	0.00323974082073434	3	2
MAPK signaling pathway	MAP3K2	0.626464210035313	0.00107991360691145	1	2
MAPK signaling pathway	MAP3K3	0.626464210035313	0.00323974082073434	3	2
MAPK signaling pathway	FAS	0.626464210035307	0.00215982721382289	2	2
MAPK signaling pathway	CHUK	0.626464210035303	0.00107991360691145	1	2
MAPK signaling pathway	PTPRR	0.625290281734888	0.00323974082073434	3	1
MAPK signaling pathway	MAP3K4	0.62519658128135	0.00755939524838013	7	4
MAPK signaling pathway	RPS6KA4	0.624161393150554	0.00107991360691145	1	2
MAPK signaling pathway	MAP2K4	0.623939974271435	0.0161987041036717	15	3
MAPK signaling pathway	PAK2	0.621653852232523	0.00215982721382289	2	4
MAPK signaling pathway	JUN	0.620498669598751	0.00215982721382289	2	10
MAPK signaling pathway	SOS1	0.615405940152151	0.00539956803455724	5	3
MAPK signaling pathway	FGFR3	0.613780083929496	0.00215982721382289	2	2
MAPK signaling pathway	TGFBR2	0.613780083929474	0.00539956803455724	5	4
MAPK signaling pathway	MAPK3	0.612629465758892	0.00215982721382289	2	11
MAPK signaling pathway	DDIT3	0.61252248276513	0.00323974082073434	3	5
MAPK signaling pathway	FLNA	0.611199357360185	0.0118790496760259	11	4
MAPK signaling pathway	PPP3CB	0.60968122504217	0.00215982721382289	2	1
MAPK signaling pathway	MAP4K1	0.608609978432169	0.00431965442764579	4	3
MAPK signaling pathway	MAPK8IP1	0.605243313115109	0.00107991360691145	1	2
MAPK signaling pathway	AKT1	0.603490326468386	0.0151187904967603	14	4
MAPK signaling pathway	ARRB2	0.603268659897406	0.00107991360691145	1	5
MAPK signaling pathway	DUSP16	0.598928490829614	0.00431965442764579	4	1
MAPK signaling pathway	RASA1	0.597801168763275	0.00431965442764579	4	2
MAPK signaling pathway	MAPK8IP3	0.592998521063142	0.00323974082073434	3	2
MAPK signaling pathway	MAPK10	0.592502274981817	0.00647948164146868	6	7
MAPK signaling pathway	CRK	0.591336619170573	0.00107991360691145	1	5
MAPK signaling pathway	FGFR1	0.591336619170569	0.00755939524838013	7	4
MAPK signaling pathway	DAXX	0.591111766610588	0.00215982721382289	2	6
MAPK signaling pathway	FOS	0.59059364033818	0.00323974082073434	3	6
MAPK signaling pathway	DUSP10	0.589700830091754	0.00323974082073434	3	2
MAPK signaling pathway	FGFR2	0.589700830091749	0.00971922246220302	9	5
MAPK signaling pathway	MAP2K1	0.589700830091737	0.00323974082073434	3	5
MAPK signaling pathway	MAP2K6	0.586111035048788	0.00863930885529158	8	3
MAPK signaling pathway	MAPKAPK5	0.550177053202811	0.00107991360691145	1	1
MAPK signaling pathway	RPS6KA3	0.542056965573097	0.00647948164146868	6	1
MAPK signaling pathway	FGF8	0.48815939804812	0.00215982721382289	2	1
MAPK signaling pathway	EGF	0.453438712227942	0.00863930885529158	8	1
MAPK signaling pathway	MAP2K2	0.434230893519573	0.00107991360691145	1	3
Melanogenesis	KRAS	1	0.00107991360691145	1	2
Melanogenesis	RAF1	1	0.00107991360691145	1	5
Mismatch repair	POLD4	1	0.00107991360691145	1	3
Mismatch repair	MLH3	0.899716878529117	0.00215982721382289	2	1
Mismatch repair	RFC1	0.799433757058234	0.00107991360691145	1	1
mRNA surveillance pathway	PPP2R3A	1	0.00107991360691145	1	1
mRNA surveillance pathway	PPP2R2A	1	0.00107991360691145	1	2
mRNA surveillance pathway	PPP2R5D	0.703222731643125	0.00107991360691145	1	3
mRNA surveillance pathway	PPP2R3B	0.703222731643125	0.00107991360691145	1	2
mRNA surveillance pathway	PABPC1	0.67725264677345	0.00107991360691145	1	2
mRNA surveillance pathway	GSPT1	0.67725264677345	0.00107991360691145	1	3
mTOR signaling pathway	KRAS	1	0.00647948164146868	6	1
mTOR signaling pathway	BRAF	0.991021911069879	0.00215982721382289	2	2
mTOR signaling pathway	LAMTOR2	0.896163073089432	0.00107991360691145	1	1
mTOR signaling pathway	PIK3CD	0.883826614432153	0.00431965442764579	4	1
mTOR signaling pathway	INS	0.861826541885997	0.00107991360691145	1	1
mTOR signaling pathway	PIK3R3	0.856280705118417	0.00431965442764579	4	1
mTOR signaling pathway	RPS6KA2	0.798112340942451	0.00215982721382289	2	1
mTOR signaling pathway	RPS6KA3	0.795598534142698	0.00215982721382289	2	1
mTOR signaling pathway	MAPK3	0.782933379068663	0.00215982721382289	2	4
mTOR signaling pathway	GRB10	0.781586941716045	0.00323974082073434	3	4
mTOR signaling pathway	RHEB	0.774422832737524	0.00107991360691145	1	1
mTOR signaling pathway	RAF1	0.75647697533631	0.00323974082073434	3	7
mTOR signaling pathway	GRB2	0.752338331030783	0.00107991360691145	1	4
mTOR signaling pathway	MAPK1	0.747735859486373	0.00323974082073434	3	4
mTOR signaling pathway	PIK3CA	0.747693350197066	0.0356371490280778	33	2
mTOR signaling pathway	HRAS	0.747693350197066	0.00539956803455724	5	6
mTOR signaling pathway	PIK3R1	0.747693350197066	0.00971922246220302	9	6
mTOR signaling pathway	IGF1R	0.743034208914676	0.00539956803455724	5	5
mTOR signaling pathway	MAP2K1	0.743034208914676	0.00107991360691145	1	6
mTOR signaling pathway	SOS2	0.741581550225312	0.00323974082073434	3	2
mTOR signaling pathway	IRS1	0.741581550225311	0.00323974082073434	3	4
mTOR signaling pathway	INSR	0.741581550225311	0.00107991360691145	1	4
mTOR signaling pathway	PIK3R2	0.706156802574775	0.00107991360691145	1	2
mTOR signaling pathway	NRAS	0.670972628797159	0.00107991360691145	1	1
mTOR signaling pathway	SOS1	0.583771628118409	0.00323974082073434	3	3
Natural killer cell mediated cytotoxicity	MAPK1	1	0.00323974082073434	3	2
Natural killer cell mediated cytotoxicity	NRAS	0.991591662845973	0.00107991360691145	1	1
Natural killer cell mediated cytotoxicity	VAV3	0.975049873678798	0.00539956803455724	5	1
Natural killer cell mediated cytotoxicity	PIK3R2	0.963668870791772	0.00107991360691145	1	1
Natural killer cell mediated cytotoxicity	HLA-C	0.961582307925966	0.00215982721382289	2	1
Natural killer cell mediated cytotoxicity	FASLG	0.938618919837395	0.00107991360691145	1	2
Natural killer cell mediated cytotoxicity	PIK3R1	0.916799142681484	0.0107991360691145	10	10
Natural killer cell mediated cytotoxicity	FAS	0.90280408322935	0.00107991360691145	1	1
Natural killer cell mediated cytotoxicity	MAP2K1	0.892447054436551	0.00215982721382289	2	5
Natural killer cell mediated cytotoxicity	VAV1	0.89090975933496	0.00107991360691145	1	7
Natural killer cell mediated cytotoxicity	HRAS	0.890909759334959	0.00539956803455724	5	7
Natural killer cell mediated cytotoxicity	PLCG1	0.878590428827938	0.00323974082073434	3	6
Natural killer cell mediated cytotoxicity	VAV2	0.875560966790336	0.00539956803455724	5	1
Natural killer cell mediated cytotoxicity	SOS2	0.87549712158774	0.00215982721382289	2	3
Natural killer cell mediated cytotoxicity	SOS1	0.873765292354208	0.00431965442764579	4	5
Natural killer cell mediated cytotoxicity	SYK	0.869548974727343	0.00215982721382289	2	6
Natural killer cell mediated cytotoxicity	PIK3CA	0.868544638113682	0.0572354211663067	53	2
Natural killer cell mediated cytotoxicity	PTK2B	0.868544638113682	0.00431965442764579	4	1
Natural killer cell mediated cytotoxicity	BRAF	0.866322024315251	0.00215982721382289	2	2
Natural killer cell mediated cytotoxicity	SH3BP2	0.86354444184104	0.00107991360691145	1	5
Natural killer cell mediated cytotoxicity	FYN	0.863544441841038	0.00107991360691145	1	5
Natural killer cell mediated cytotoxicity	ARAF	0.863544441841037	0.00107991360691145	1	5
Natural killer cell mediated cytotoxicity	SH2D1A	0.86050752062674	0.00107991360691145	1	1
Natural killer cell mediated cytotoxicity	RAF1	0.846341820157354	0.00539956803455724	5	5
Natural killer cell mediated cytotoxicity	PTPN11	0.845245434974219	0.00215982721382289	2	4
Natural killer cell mediated cytotoxicity	KIR2DL3	0.842128205057151	0.00215982721382289	2	2
Natural killer cell mediated cytotoxicity	KIR2DL1	0.82832784884345	0.00215982721382289	2	3
Natural killer cell mediated cytotoxicity	LCP2	0.826725870407389	0.00323974082073434	3	5
Natural killer cell mediated cytotoxicity	SHC1	0.824270481559066	0.00323974082073434	3	3
Natural killer cell mediated cytotoxicity	PIK3CD	0.818225170490497	0.00323974082073434	3	1
Natural killer cell mediated cytotoxicity	GRB2	0.815586525752007	0.00107991360691145	1	12
Natural killer cell mediated cytotoxicity	PPP3CA	0.808695443323967	0.00323974082073434	3	2
Natural killer cell mediated cytotoxicity	KRAS	0.808695443323964	0.00647948164146868	6	2
Natural killer cell mediated cytotoxicity	ZAP70	0.808695443323958	0.00107991360691145	1	2
Natural killer cell mediated cytotoxicity	LAT	0.763858740645257	0.00107991360691145	1	2
Natural killer cell mediated cytotoxicity	MAPK3	0.626744218116319	0.00107991360691145	1	2
Neurotrophin signaling pathway	ATF4	1	0.00431965442764579	4	1
Neurotrophin signaling pathway	RAC1	0.976923709437632	0.00107991360691145	1	1
Neurotrophin signaling pathway	RPS6KA3	0.969611696380958	0.00647948164146868	6	1
Neurotrophin signaling pathway	NFKBIB	0.924060543952257	0.00323974082073434	3	1
Neurotrophin signaling pathway	RHOA	0.893974120160906	0.00215982721382289	2	2
Neurotrophin signaling pathway	CAMK2D	0.885945913162344	0.00323974082073434	3	1
Neurotrophin signaling pathway	RPS6KA1	0.879565101885828	0.00323974082073434	3	1
Neurotrophin signaling pathway	CDC42	0.866903333312769	0.00215982721382289	2	1
Neurotrophin signaling pathway	MAPK3	0.834638912477464	0.00215982721382289	2	6
Neurotrophin signaling pathway	CAMK2A	0.828434027640864	0.00431965442764579	4	1
Neurotrophin signaling pathway	PSEN2	0.825410060363862	0.00647948164146868	6	1
Neurotrophin signaling pathway	AKT2	0.822411379866797	0.00215982721382289	2	1
Neurotrophin signaling pathway	NRAS	0.803164904331576	0.00107991360691145	1	1
Neurotrophin signaling pathway	RAF1	0.802176711088848	0.00647948164146868	6	9
Neurotrophin signaling pathway	SORT1	0.802164545354046	0.00647948164146868	6	1
Neurotrophin signaling pathway	NTRK3	0.802164545354016	0.00539956803455724	5	1
Neurotrophin signaling pathway	MAPK9	0.788593046203281	0.00323974082073434	3	2
Neurotrophin signaling pathway	RPS6KA5	0.786033230676988	0.00539956803455724	5	1
Neurotrophin signaling pathway	MAGED1	0.783879966085015	0.00755939524838013	7	1
Neurotrophin signaling pathway	MAP3K3	0.776439687822599	0.00323974082073434	3	2
Neurotrophin signaling pathway	PIK3CD	0.775942339285244	0.00647948164146868	6	1
Neurotrophin signaling pathway	BAX	0.774918495459386	0.00215982721382289	2	1
Neurotrophin signaling pathway	NTF4	0.766751809002205	0.00215982721382289	2	2
Neurotrophin signaling pathway	GRB2	0.759099001075334	0.00215982721382289	2	10
Neurotrophin signaling pathway	RPS6KA2	0.749659768614621	0.00323974082073434	3	1
Neurotrophin signaling pathway	SHC3	0.743150390280148	0.00323974082073434	3	1
Neurotrophin signaling pathway	BDNF	0.743150390280148	0.00323974082073434	3	3
Neurotrophin signaling pathway	CAMK2G	0.707700793055581	0.00215982721382289	2	1
Neurotrophin signaling pathway	SH2B1	0.706504596552853	0.00431965442764579	4	2
Neurotrophin signaling pathway	GSK3B	0.696507707817575	0.00215982721382289	2	3
Neurotrophin signaling pathway	SOS2	0.696154589719236	0.00431965442764579	4	4
Neurotrophin signaling pathway	SOS1	0.690264152222927	0.00323974082073434	3	6
Neurotrophin signaling pathway	NTF3	0.689642480880077	0.00107991360691145	1	2
Neurotrophin signaling pathway	BRAF	0.688192127054168	0.00647948164146868	6	2
Neurotrophin signaling pathway	NTRK1	0.687414304961066	0.00323974082073434	3	9
Neurotrophin signaling pathway	PRKCD	0.681774051092059	0.00323974082073434	3	1
Neurotrophin signaling pathway	BCL2	0.679942202316333	0.00323974082073434	3	4
Neurotrophin signaling pathway	NGFR	0.678787713137949	0.00323974082073434	3	4
Neurotrophin signaling pathway	PIK3R1	0.675620824092199	0.0248380129589633	23	8
Neurotrophin signaling pathway	PLCG1	0.670461147258099	0.0107991360691145	10	6
Neurotrophin signaling pathway	GAB1	0.6689914947672	0.00323974082073434	3	7
Neurotrophin signaling pathway	SHC1	0.66899149476719	0.00539956803455724	5	7
Neurotrophin signaling pathway	MAPK1	0.66899149476719	0.00323974082073434	3	7
Neurotrophin signaling pathway	MAPK8	0.668558594549092	0.00323974082073434	3	3
Neurotrophin signaling pathway	MAPK14	0.667828571894631	0.00323974082073434	3	6
Neurotrophin signaling pathway	NGF	0.666092221665169	0.00431965442764579	4	3
Neurotrophin signaling pathway	HRAS	0.661367754193569	0.00539956803455724	5	6
Neurotrophin signaling pathway	MAP2K1	0.661164547071089	0.00323974082073434	3	4
Neurotrophin signaling pathway	JUN	0.661016552613684	0.00323974082073434	3	6
Neurotrophin signaling pathway	NFKB1	0.660919703688809	0.00647948164146868	6	3
Neurotrophin signaling pathway	ARHGDIA	0.659050498131339	0.00215982721382289	2	3
Neurotrophin signaling pathway	TP53	0.658514578302777	0.184665226781857	171	5
Neurotrophin signaling pathway	RAPGEF1	0.658514578302777	0.00863930885529158	8	3
Neurotrophin signaling pathway	PIK3R2	0.651962083891708	0.00107991360691145	1	3
Neurotrophin signaling pathway	CRKL	0.651724507831618	0.00107991360691145	1	5
Neurotrophin signaling pathway	PTPN11	0.651385034005588	0.00323974082073434	3	5
Neurotrophin signaling pathway	CALM1	0.651385034005587	0.00431965442764579	4	5
Neurotrophin signaling pathway	PIK3CA	0.651385034005574	0.168466522678186	156	2
Neurotrophin signaling pathway	NFKBIA	0.65134426992686	0.00107991360691145	1	3
Neurotrophin signaling pathway	ABL1	0.649906263978662	0.00431965442764579	4	6
Neurotrophin signaling pathway	NTRK2	0.649603280176333	0.00539956803455724	5	4
Neurotrophin signaling pathway	IRS1	0.648787092795122	0.00755939524838013	7	6
Neurotrophin signaling pathway	MAPK10	0.646337312629277	0.00647948164146868	6	2
Neurotrophin signaling pathway	NFKBIE	0.634469013642983	0.00215982721382289	2	2
Neurotrophin signaling pathway	PSEN1	0.622091040348157	0.00107991360691145	1	2
Neurotrophin signaling pathway	MAP3K1	0.622091040348152	0.0550755939524838	51	2
Neurotrophin signaling pathway	FRS2	0.622091040348145	0.00107991360691145	1	2
Neurotrophin signaling pathway	CRK	0.62061044795949	0.00107991360691145	1	6
Neurotrophin signaling pathway	AKT1	0.614412012954308	0.0129589632829374	12	3
Neurotrophin signaling pathway	BEX3	0.608966623731015	0.00107991360691145	1	2
Neurotrophin signaling pathway	CAMK4	0.557883436962622	0.00107991360691145	1	1
Neurotrophin signaling pathway	MAP2K2	0.552959719512598	0.00107991360691145	1	3
Neurotrophin signaling pathway	KRAS	0.522102931344803	0.00755939524838013	7	2
NF-kappa B signaling pathway	TAB1	1	0.00107991360691145	1	3
NF-kappa B signaling pathway	SYK	0.902092748456174	0.00215982721382289	2	1
NF-kappa B signaling pathway	LY96	0.804185496912349	0.00107991360691145	1	1
NF-kappa B signaling pathway	BCL10	0.79257240625423	0.00107991360691145	1	5
NF-kappa B signaling pathway	TNFAIP3	0.76577890839851	0.00107991360691145	1	4
NF-kappa B signaling pathway	ZAP70	0.76577890839851	0.00107991360691145	1	1
NF-kappa B signaling pathway	LTA	0.764858251480489	0.00215982721382289	2	1
NF-kappa B signaling pathway	LTBR	0.757165650294824	0.00107991360691145	1	1
NF-kappa B signaling pathway	TRAF6	0.753163082088636	0.00107991360691145	1	10
NF-kappa B signaling pathway	TNFRSF1A	0.692799233704945	0.00107991360691145	1	5
NF-kappa B signaling pathway	TRAF3	0.692799233704945	0.00107991360691145	1	7
NF-kappa B signaling pathway	IRAK4	0.692771416463996	0.00323974082073434	3	3
NF-kappa B signaling pathway	MYD88	0.692771416463996	0.00107991360691145	1	3
NF-kappa B signaling pathway	PIAS4	0.692771416463996	0.00107991360691145	1	1
NF-kappa B signaling pathway	IKBKB	0.684167244104913	0.00323974082073434	3	2
NF-kappa B signaling pathway	TICAM1	0.684167244104913	0.00107991360691145	1	4
NF-kappa B signaling pathway	TLR4	0.682218203095032	0.00215982721382289	2	4
NF-kappa B signaling pathway	TAB2	0.654307021664085	0.00107991360691145	1	4
NF-kappa B signaling pathway	PRKCB	0.641906354259936	0.00647948164146868	6	1
NF-kappa B signaling pathway	UBE2I	0.629505686855787	0.00107991360691145	1	3
NF-kappa B signaling pathway	TRAF1	0.62483087621962	0.00107991360691145	1	9
NF-kappa B signaling pathway	CARD11	0.605395532575503	0.00215982721382289	2	1
NF-kappa B signaling pathway	MAP3K7	0.598599271573052	0.00107991360691145	1	3
NF-kappa B signaling pathway	CFLAR	0.568995570453349	0.00215982721382289	2	1
NF-kappa B signaling pathway	PARP1	0.539327386510703	0.00215982721382289	2	1
NF-kappa B signaling pathway	BIRC2	0.532968343383303	0.00107991360691145	1	2
NOD-like receptor signaling pathway	MYD88	1	0.00107991360691145	1	5
NOD-like receptor signaling pathway	BIRC3	0.959303711841325	0.00107991360691145	1	1
NOD-like receptor signaling pathway	RBCK1	0.959303711841325	0.00107991360691145	1	3
NOD-like receptor signaling pathway	XIAP	0.931922444289044	0.00107991360691145	1	3
NOD-like receptor signaling pathway	TYK2	0.931922444289044	0.00107991360691145	1	1
NOD-like receptor signaling pathway	NOD1	0.931922444289044	0.00107991360691145	1	1
NOD-like receptor signaling pathway	IRAK4	0.930306947368588	0.00323974082073434	3	1
NOD-like receptor signaling pathway	HSP90AB1	0.911294586950037	0.00107991360691145	1	4
NOD-like receptor signaling pathway	NFKBIB	0.911294586950037	0.00107991360691145	1	1
NOD-like receptor signaling pathway	NFKB1	0.883023025722099	0.00215982721382289	2	3
NOD-like receptor signaling pathway	TRAF6	0.875253357744149	0.00215982721382289	2	8
NOD-like receptor signaling pathway	TLR4	0.870359153938363	0.00215982721382289	2	1
NOD-like receptor signaling pathway	BIRC2	0.867533337739109	0.00215982721382289	2	1
NOD-like receptor signaling pathway	MAPK3	0.862171127006157	0.00107991360691145	1	2
NOD-like receptor signaling pathway	BCL2	0.842844442262281	0.00215982721382289	2	2
NOD-like receptor signaling pathway	MAP3K7	0.83573910407561	0.00107991360691145	1	3
NOD-like receptor signaling pathway	IKBKB	0.835739104075609	0.00431965442764579	4	1
NOD-like receptor signaling pathway	IRF3	0.828332767141608	0.00107991360691145	1	2
NOD-like receptor signaling pathway	TANK	0.798333809679924	0.00107991360691145	1	6
NOD-like receptor signaling pathway	TICAM1	0.781877101798602	0.00107991360691145	1	2
NOD-like receptor signaling pathway	RIPK3	0.78176310940282	0.00215982721382289	2	2
NOD-like receptor signaling pathway	MAPK14	0.778954976187948	0.00215982721382289	2	3
NOD-like receptor signaling pathway	HSP90AA1	0.778954976187944	0.00107991360691145	1	3
NOD-like receptor signaling pathway	MAVS	0.771019065755405	0.00215982721382289	2	2
NOD-like receptor signaling pathway	MAPK10	0.76391660740983	0.00215982721382289	2	2
NOD-like receptor signaling pathway	TRAF3	0.751568072020279	0.00215982721382289	2	4
NOD-like receptor signaling pathway	RIPK2	0.746780270935784	0.00323974082073434	3	2
NOD-like receptor signaling pathway	CASP8	0.737393170057599	0.00323974082073434	3	3
NOD-like receptor signaling pathway	IKBKE	0.721678995985924	0.00215982721382289	2	2
NOD-like receptor signaling pathway	TBK1	0.718628350129792	0.00215982721382289	2	5
NOD-like receptor signaling pathway	TNFAIP3	0.694877551219195	0.00215982721382289	2	4
Notch signaling pathway	NOTCH4	1	0.00215982721382289	2	1
Notch signaling pathway	NOTCH2	0.971205725272793	0.00323974082073434	3	1
Notch signaling pathway	NOTCH1	0.912301373690167	0.00215982721382289	2	7
Notch signaling pathway	DTX1	0.763356827995119	0.00107991360691145	1	2
Notch signaling pathway	NOTCH3	0.721805819233008	0.00107991360691145	1	1
Notch signaling pathway	SNW1	0.714268456944756	0.00215982721382289	2	5
Notch signaling pathway	CIR1	0.707240781305738	0.00107991360691145	1	2
Notch signaling pathway	EP300	0.707240781305738	0.00539956803455724	5	2
Notch signaling pathway	NCOR2	0.707240781305738	0.00215982721382289	2	2
Notch signaling pathway	MAML1	0.706731094656503	0.00107991360691145	1	5
Notch signaling pathway	HDAC2	0.677713388536248	0.00107991360691145	1	1
Notch signaling pathway	JAG1	0.677713388536246	0.00431965442764579	4	1
Notch signaling pathway	CREBBP	0.677713388536245	0.00323974082073434	3	1
Nucleotide excision repair	DDB1	1	0.00107991360691145	1	4
Nucleotide excision repair	ERCC6	1	0.00107991360691145	1	2
Oocyte meiosis	CAMK2D	1	0.00107991360691145	1	1
Oocyte meiosis	FBXO5	1	0.00107991360691145	1	2
Oocyte meiosis	CAMK2G	0.990809473835731	0.00107991360691145	1	1
Oocyte meiosis	CDK1	0.986001426857606	0.00215982721382289	2	2
Oocyte meiosis	CDC20	0.98119337987948	0.00215982721382289	2	4
Oocyte meiosis	CUL1	0.98119337987948	0.00107991360691145	1	2
Oocyte meiosis	CCNE1	0.912921753915602	0.00107991360691145	1	1
Oocyte meiosis	BTRC	0.90552306010271	0.00215982721382289	2	1
Oocyte meiosis	IGF1	0.903768156097769	0.00107991360691145	1	1
Oocyte meiosis	CDC25C	0.901607589247507	0.00107991360691145	1	2
Oocyte meiosis	CAMK2A	0.901607589247507	0.00107991360691145	1	1
Oocyte meiosis	YWHAZ	0.886529676973892	0.00215982721382289	2	2
Oocyte meiosis	PLK1	0.883707782069918	0.00215982721382289	2	2
Oxytocin signaling pathway	EGFR	1	0.00431965442764579	4	1
Oxytocin signaling pathway	PRKAB1	0.795413536601436	0.00215982721382289	2	3
Oxytocin signaling pathway	CAMK2G	0.749781565250807	0.00215982721382289	2	1
Oxytocin signaling pathway	CACNB3	0.749769399029331	0.00107991360691145	1	1
Oxytocin signaling pathway	PRKAA2	0.709262905792122	0.00107991360691145	1	3
Oxytocin signaling pathway	RCAN1	0.709262905792122	0.00107991360691145	1	1
Oxytocin signaling pathway	CALM2	0.618755395795372	0.00107991360691145	1	2
Oxytocin signaling pathway	CACNA1C	0.618755395795369	0.00755939524838013	7	3
Oxytocin signaling pathway	RAF1	0.610216008778007	0.00431965442764579	4	5
Oxytocin signaling pathway	MYLK	0.604791234499126	0.00431965442764579	4	2
Oxytocin signaling pathway	KRAS	0.601676621760645	0.00107991360691145	1	2
Oxytocin signaling pathway	PPP3CA	0.599987442212986	0.00215982721382289	2	3
Oxytocin signaling pathway	NFATC2	0.590827073202884	0.00323974082073434	3	2
Oxytocin signaling pathway	CAMK2A	0.510927614958138	0.00107991360691145	1	1
Oxytocin signaling pathway	PRKAA1	0.510516789018761	0.00215982721382289	2	3
p53 signaling pathway	CCNB1	1	0.00107991360691145	1	1
p53 signaling pathway	MDM4	0.943261379838235	0.00107991360691145	1	2
p53 signaling pathway	CCNE1	0.91745768932554	0.00215982721382289	2	2
p53 signaling pathway	GORAB	0.881580203794984	0.00323974082073434	3	1
p53 signaling pathway	RCHY1	0.753915145572059	0.00107991360691145	1	2
p53 signaling pathway	TP53	0.725225574385816	0.0183585313174946	17	6
p53 signaling pathway	CCND3	0.725225574385816	0.00107991360691145	1	3
p53 signaling pathway	CCND1	0.723692878121982	0.00215982721382289	2	4
p53 signaling pathway	MDM2	0.699046555619037	0.00215982721382289	2	5
p53 signaling pathway	CCND2	0.658870209178774	0.00215982721382289	2	2
p53 signaling pathway	CCNE2	0.536872102638002	0.00215982721382289	2	2
Peroxisome	ECH1	1	0.00107991360691145	1	1
Peroxisome	PEX5	1	0.00107991360691145	1	8
Phospholipase D signaling pathway	GRB2	1	0.00107991360691145	1	12
Phospholipase D signaling pathway	MAP2K1	0.990259238948275	0.00107991360691145	1	3
Phospholipase D signaling pathway	NRAS	0.948681107812337	0.00107991360691145	1	1
Phospholipase D signaling pathway	RAF1	0.948131243138364	0.00323974082073434	3	10
Phospholipase D signaling pathway	RALA	0.875271824747161	0.00107991360691145	1	1
Phospholipase D signaling pathway	EGF	0.86465572147778	0.00863930885529158	8	1
Phospholipase D signaling pathway	PIK3CD	0.86359446146792	0.00431965442764579	4	1
Phospholipase D signaling pathway	INS	0.862552151205114	0.00107991360691145	1	1
Phospholipase D signaling pathway	DNM2	0.835403907627886	0.00323974082073434	3	1
Phospholipase D signaling pathway	DNM1	0.828172033166955	0.00431965442764579	4	1
Phospholipase D signaling pathway	PDGFB	0.826683660360403	0.00215982721382289	2	1
Phospholipase D signaling pathway	RHEB	0.812707553802515	0.00107991360691145	1	1
Phospholipase D signaling pathway	SHC3	0.800986425467639	0.00215982721382289	2	1
Phospholipase D signaling pathway	FYN	0.795420771385788	0.00323974082073434	3	2
Phospholipase D signaling pathway	INSR	0.790015847462901	0.00215982721382289	2	4
Phospholipase D signaling pathway	PIK3R1	0.764015211329613	0.0129589632829374	12	12
Phospholipase D signaling pathway	PTK2B	0.737642619287442	0.00431965442764579	4	1
Phospholipase D signaling pathway	ARF1	0.734894907218194	0.00107991360691145	1	1
Phospholipase D signaling pathway	SOS2	0.701139726385725	0.00215982721382289	2	3
Phospholipase D signaling pathway	EGFR	0.692344454771199	0.00755939524838013	7	9
Phospholipase D signaling pathway	SHC1	0.692344454771199	0.00323974082073434	3	5
Phospholipase D signaling pathway	PIK3R2	0.68443038065806	0.00107991360691145	1	3
Phospholipase D signaling pathway	PTPN11	0.677878735311198	0.00215982721382289	2	8
Phospholipase D signaling pathway	SOS1	0.673819258641046	0.00431965442764579	4	6
Phospholipase D signaling pathway	PIK3CA	0.671886618773192	0.0615550755939525	57	2
Phospholipase D signaling pathway	HRAS	0.671886618773192	0.00431965442764579	4	7
Phospholipase D signaling pathway	PLCG1	0.664714153896908	0.00323974082073434	3	6
Phospholipase D signaling pathway	GAB1	0.664714153896906	0.00215982721382289	2	6
Phospholipase D signaling pathway	KIT	0.664714153896904	0.00323974082073434	3	6
Phospholipase D signaling pathway	RALGDS	0.656132094344333	0.00107991360691145	1	5
Phospholipase D signaling pathway	PDGFRB	0.656132094344329	0.00323974082073434	3	5
Phospholipase D signaling pathway	MAPK3	0.650476145662714	0.00107991360691145	1	2
Phospholipase D signaling pathway	CYTH2	0.636053568886769	0.00107991360691145	1	3
Phospholipase D signaling pathway	SYK	0.634465167364432	0.00107991360691145	1	2
Phospholipase D signaling pathway	KRAS	0.63354233915258	0.00647948164146868	6	2
Phospholipase D signaling pathway	MAPK1	0.599791170076962	0.00323974082073434	3	2
PI3K-Akt signaling pathway	KRAS	1	0.00755939524838013	7	1
PI3K-Akt signaling pathway	NRAS	0.694876866579576	0.00107991360691145	1	1
PI3K-Akt signaling pathway	PPP2R2A	0.523696582346533	0.00215982721382289	2	2
PI3K-Akt signaling pathway	THEM4	0.446691141228612	0.00107991360691145	1	1
PI3K-Akt signaling pathway	ITGA1	0.427164837289084	0.0129589632829374	12	1
PI3K-Akt signaling pathway	ITGA2	0.416650285953104	0.00863930885529158	8	1
PI3K-Akt signaling pathway	RBL2	0.365977789264536	0.00215982721382289	2	1
PI3K-Akt signaling pathway	STK11	0.363910413884136	0.00215982721382289	2	1
PI3K-Akt signaling pathway	PRKAA1	0.36189119404759	0.00971922246220302	9	1
PI3K-Akt signaling pathway	INS	0.360396216142384	0.00215982721382289	2	1
PI3K-Akt signaling pathway	JAK3	0.358805177613608	0.00863930885529158	8	1
PI3K-Akt signaling pathway	SGK1	0.357010112512283	0.00539956803455724	5	1
PI3K-Akt signaling pathway	FGF10	0.330275724264186	0.00215982721382289	2	1
PI3K-Akt signaling pathway	PIK3R3	0.324643797681536	0.00539956803455724	5	1
PI3K-Akt signaling pathway	EPOR	0.320475929832263	0.00431965442764579	4	2
PI3K-Akt signaling pathway	PPP2R3A	0.317419548888473	0.00431965442764579	4	1
PI3K-Akt signaling pathway	CDK4	0.309420021454695	0.00107991360691145	1	6
PI3K-Akt signaling pathway	AKT2	0.309420021454695	0.00323974082073434	3	4
PI3K-Akt signaling pathway	MLST8	0.309420021454695	0.00107991360691145	1	1
PI3K-Akt signaling pathway	SYK	0.302087982565256	0.00431965442764579	4	1
PI3K-Akt signaling pathway	COL1A1	0.298570252371692	0.0107991360691145	10	1
PI3K-Akt signaling pathway	EGF	0.295908136107484	0.00971922246220302	9	1
PI3K-Akt signaling pathway	PPP2R5E	0.294983627389823	0.00215982721382289	2	2
PI3K-Akt signaling pathway	CSF3	0.294263080194658	0.00323974082073434	3	1
PI3K-Akt signaling pathway	IKBKB	0.293291228341461	0.00647948164146868	6	1
PI3K-Akt signaling pathway	CSF1	0.289242659613104	0.00647948164146868	6	1
PI3K-Akt signaling pathway	GNB2	0.28787658459489	0.00107991360691145	1	7
PI3K-Akt signaling pathway	CCNE2	0.286151675341858	0.00215982721382289	2	3
PI3K-Akt signaling pathway	PPP2R3B	0.28376624336882	0.00323974082073434	3	2
PI3K-Akt signaling pathway	HGF	0.282324255878976	0.00647948164146868	6	1
PI3K-Akt signaling pathway	RPS6	0.281626042856484	0.00539956803455724	5	1
PI3K-Akt signaling pathway	RAF1	0.279324547452182	0.00539956803455724	5	16
PI3K-Akt signaling pathway	YWHAH	0.279042605757157	0.00215982721382289	2	2
PI3K-Akt signaling pathway	CDKN1A	0.278465738059809	0.00107991360691145	1	10
PI3K-Akt signaling pathway	KITLG	0.278407468203687	0.00431965442764579	4	1
PI3K-Akt signaling pathway	SGK3	0.278244412001804	0.00431965442764579	4	1
PI3K-Akt signaling pathway	IRS1	0.277418187671747	0.00755939524838013	7	6
PI3K-Akt signaling pathway	PIK3CD	0.277418187671747	0.00755939524838013	7	1
PI3K-Akt signaling pathway	GRB2	0.276017634287685	0.00215982721382289	2	16
PI3K-Akt signaling pathway	RPS6KB2	0.272270735644969	0.00431965442764579	4	1
PI3K-Akt signaling pathway	EIF4B	0.270270358724631	0.00215982721382289	2	1
PI3K-Akt signaling pathway	YWHAZ	0.269064426524989	0.00323974082073434	3	8
PI3K-Akt signaling pathway	IGF1	0.269064426524989	0.00107991360691145	1	1
PI3K-Akt signaling pathway	NR4A1	0.268860624076593	0.00431965442764579	4	3
PI3K-Akt signaling pathway	CDK6	0.267475078420456	0.00107991360691145	1	5
PI3K-Akt signaling pathway	PPP2R5A	0.266135240173042	0.00107991360691145	1	3
PI3K-Akt signaling pathway	PPP2R5B	0.265659407696021	0.00431965442764579	4	1
PI3K-Akt signaling pathway	TSC1	0.264398254406781	0.00863930885529158	8	1
PI3K-Akt signaling pathway	PRL	0.263962671256857	0.00107991360691145	1	1
PI3K-Akt signaling pathway	PDGFB	0.263962671256856	0.00431965442764579	4	1
PI3K-Akt signaling pathway	PTEN	0.263962671256853	0.0377969762419006	35	1
PI3K-Akt signaling pathway	CRTC2	0.263962671256852	0.00863930885529158	8	1
PI3K-Akt signaling pathway	RPS6KB1	0.259116073715894	0.00431965442764579	4	1
PI3K-Akt signaling pathway	INSR	0.254344315917699	0.00323974082073434	3	3
PI3K-Akt signaling pathway	CHUK	0.253711025137597	0.00107991360691145	1	1
PI3K-Akt signaling pathway	YWHAG	0.253406966724364	0.00107991360691145	1	2
PI3K-Akt signaling pathway	CREB1	0.250383847648179	0.00323974082073434	3	1
PI3K-Akt signaling pathway	PPP2R5D	0.249204899819885	0.00647948164146868	6	3
PI3K-Akt signaling pathway	ANGPT1	0.24896523411397	0.00755939524838013	7	1
PI3K-Akt signaling pathway	MET	0.24762147982777	0.00755939524838013	7	2
PI3K-Akt signaling pathway	PIK3AP1	0.247435418655651	0.00539956803455724	5	1
PI3K-Akt signaling pathway	MAP2K2	0.247412208086425	0.00107991360691145	1	3
PI3K-Akt signaling pathway	EGFR	0.246413516461887	0.0172786177105832	16	11
PI3K-Akt signaling pathway	EFNA5	0.24578487733019	0.00323974082073434	3	1
PI3K-Akt signaling pathway	GNB3	0.24415099803987	0.00323974082073434	3	5
PI3K-Akt signaling pathway	CREB3L3	0.239224229052136	0.00431965442764579	4	2
PI3K-Akt signaling pathway	VEGFC	0.238763219786978	0.00323974082073434	3	2
PI3K-Akt signaling pathway	GH1	0.238290415221206	0.00215982721382289	2	2
PI3K-Akt signaling pathway	PIK3R1	0.237763414024077	0.0280777537796976	26	18
PI3K-Akt signaling pathway	PKN1	0.235257356098108	0.00863930885529158	8	1
PI3K-Akt signaling pathway	BCL2	0.235256631901239	0.00323974082073434	3	7
PI3K-Akt signaling pathway	FGF2	0.235117765716843	0.00323974082073434	3	2
PI3K-Akt signaling pathway	PDGFRB	0.235117765716843	0.00539956803455724	5	3
PI3K-Akt signaling pathway	RXRA	0.235117765716839	0.00323974082073434	3	1
PI3K-Akt signaling pathway	GSK3B	0.234528451127734	0.00215982721382289	2	6
PI3K-Akt signaling pathway	MYC	0.232308964778547	0.00323974082073434	3	5
PI3K-Akt signaling pathway	ATF4	0.232063500852651	0.00431965442764579	4	2
PI3K-Akt signaling pathway	FN1	0.231114059694992	0.0161987041036717	15	3
PI3K-Akt signaling pathway	IGF1R	0.230310931106657	0.00863930885529158	8	8
PI3K-Akt signaling pathway	MTOR	0.230233182177145	0.0161987041036717	15	2
PI3K-Akt signaling pathway	TP53	0.22972098588982	0.26133909287257	242	8
PI3K-Akt signaling pathway	CDC37	0.228754095730063	0.00215982721382289	2	5
PI3K-Akt signaling pathway	ITGA4	0.228591082257821	0.00647948164146868	6	3
PI3K-Akt signaling pathway	GNB5	0.227685228216625	0.00107991360691145	1	2
PI3K-Akt signaling pathway	RHEB	0.227685228216622	0.00107991360691145	1	2
PI3K-Akt signaling pathway	EFNA1	0.227131602490961	0.00323974082073434	3	1
PI3K-Akt signaling pathway	HRAS	0.227131602490961	0.00539956803455724	5	5
PI3K-Akt signaling pathway	CSF3R	0.2263996450979	0.00323974082073434	3	2
PI3K-Akt signaling pathway	KDR	0.22536378191833	0.00971922246220302	9	2
PI3K-Akt signaling pathway	CREB3L1	0.225363781918328	0.00107991360691145	1	2
PI3K-Akt signaling pathway	VEGFA	0.225363781918327	0.00323974082073434	3	2
PI3K-Akt signaling pathway	ITGB7	0.225001178503272	0.00323974082073434	3	1
PI3K-Akt signaling pathway	TSC2	0.224786530184721	0.0107991360691145	10	3
PI3K-Akt signaling pathway	CSF1R	0.223668106037481	0.00323974082073434	3	3
PI3K-Akt signaling pathway	HSP90AA1	0.223541182868847	0.00323974082073434	3	5
PI3K-Akt signaling pathway	PRLR	0.222904727233995	0.00323974082073434	3	2
PI3K-Akt signaling pathway	CDK2	0.222904727233995	0.00107991360691145	1	7
PI3K-Akt signaling pathway	PPP2R5C	0.222064398798803	0.00323974082073434	3	3
PI3K-Akt signaling pathway	MAPK1	0.222048951062351	0.00323974082073434	3	3
PI3K-Akt signaling pathway	HSP90AB1	0.221883312273217	0.0107991360691145	10	12
PI3K-Akt signaling pathway	ITGB1	0.221786252375081	0.00647948164146868	6	4
PI3K-Akt signaling pathway	CCND2	0.220852054401848	0.00215982721382289	2	3
PI3K-Akt signaling pathway	HSP90B1	0.220338127075593	0.00215982721382289	2	1
PI3K-Akt signaling pathway	EPO	0.220262878493081	0.00215982721382289	2	1
PI3K-Akt signaling pathway	BCL2L11	0.216308588566911	0.00431965442764579	4	3
PI3K-Akt signaling pathway	CCNE1	0.215446591389499	0.00323974082073434	3	2
PI3K-Akt signaling pathway	AKT1	0.214398497209222	0.0151187904967603	14	11
PI3K-Akt signaling pathway	FGFR1	0.214363715147666	0.00971922246220302	9	3
PI3K-Akt signaling pathway	CREB3	0.214279643073671	0.00323974082073434	3	4
PI3K-Akt signaling pathway	PKN2	0.213487525307105	0.00539956803455724	5	2
PI3K-Akt signaling pathway	TEK	0.213040923334748	0.00971922246220302	9	3
PI3K-Akt signaling pathway	FLT4	0.213040923334735	0.00539956803455724	5	3
PI3K-Akt signaling pathway	GHR	0.213040923334733	0.00323974082073434	3	3
PI3K-Akt signaling pathway	FGFR3	0.212711243278374	0.00215982721382289	2	3
PI3K-Akt signaling pathway	NOS3	0.212645118140198	0.00755939524838013	7	4
PI3K-Akt signaling pathway	FGFR2	0.212631437110925	0.0107991360691145	10	5
PI3K-Akt signaling pathway	YWHAB	0.212452151086702	0.00215982721382289	2	7
PI3K-Akt signaling pathway	PCK1	0.212185923609006	0.00755939524838013	7	1
PI3K-Akt signaling pathway	FGF8	0.210550017879274	0.00215982721382289	2	1
PI3K-Akt signaling pathway	GNGT1	0.210462888632101	0.00215982721382289	2	4
PI3K-Akt signaling pathway	KIT	0.210409947557061	0.00431965442764579	4	4
PI3K-Akt signaling pathway	FGF23	0.21030826703694	0.00431965442764579	4	1
PI3K-Akt signaling pathway	JAK2	0.209333137694694	0.00539956803455724	5	4
PI3K-Akt signaling pathway	CDKN1B	0.209197565250126	0.00863930885529158	8	6
PI3K-Akt signaling pathway	GNG2	0.209094998421532	0.00323974082073434	3	3
PI3K-Akt signaling pathway	PTK2	0.208799606783316	0.0107991360691145	10	4
PI3K-Akt signaling pathway	PIK3R2	0.208606087788613	0.00107991360691145	1	4
PI3K-Akt signaling pathway	BRCA1	0.208410813023045	0.019438444924406	18	4
PI3K-Akt signaling pathway	MAP2K1	0.208215538257471	0.00323974082073434	3	3
PI3K-Akt signaling pathway	FLT1	0.207816708144761	0.00323974082073434	3	4
PI3K-Akt signaling pathway	EPHA2	0.207816708144758	0.00539956803455724	5	4
PI3K-Akt signaling pathway	SOS2	0.205196796047619	0.00539956803455724	5	2
PI3K-Akt signaling pathway	PPP2CA	0.204789869585322	0.00323974082073434	3	7
PI3K-Akt signaling pathway	MCL1	0.204182780042151	0.00323974082073434	3	4
PI3K-Akt signaling pathway	SOS1	0.204056026691683	0.00539956803455724	5	3
PI3K-Akt signaling pathway	PPP2R1A	0.203770349497047	0.00539956803455724	5	7
PI3K-Akt signaling pathway	GNGT2	0.200596392352728	0.00107991360691145	1	2
PI3K-Akt signaling pathway	YWHAQ	0.198904448099602	0.00107991360691145	1	4
PI3K-Akt signaling pathway	TCL1B	0.196669909185619	0.00215982721382289	2	1
PI3K-Akt signaling pathway	FGF7	0.195337267076251	0.00323974082073434	3	1
PI3K-Akt signaling pathway	CCND3	0.194018560617449	0.00215982721382289	2	4
PI3K-Akt signaling pathway	BCL2L1	0.192921287006356	0.00107991360691145	1	6
PI3K-Akt signaling pathway	PIK3CA	0.187303737403198	0.187904967602592	174	2
PI3K-Akt signaling pathway	MDM2	0.186402414401345	0.00215982721382289	2	5
PI3K-Akt signaling pathway	CCND1	0.186402414401342	0.00215982721382289	2	5
PI3K-Akt signaling pathway	GNG7	0.180686764224443	0.00215982721382289	2	4
PI3K-Akt signaling pathway	MAPK3	0.171738682720946	0.00215982721382289	2	3
Platelet activation	PIK3R1	1	0.00647948164146868	6	5
Platelet activation	ITGB3	0.964127236123547	0.00215982721382289	2	3
Platelet activation	ITGA2B	0.939367423487084	0.00323974082073434	3	1
Platelet activation	LYN	0.928639414744157	0.00107991360691145	1	3
Platelet activation	ITGA2	0.928316386228416	0.00539956803455724	5	1
Platelet activation	PIK3CA	0.926174436851773	0.0259179265658747	24	1
Platelet activation	LCP2	0.923709458959389	0.00107991360691145	1	2
Platelet activation	FYN	0.922466094270494	0.00215982721382289	2	2
Platelet activation	ITGB1	0.874065616390212	0.00323974082073434	3	2
Platelet activation	GP6	0.874065616390211	0.00107991360691145	1	2
Platelet activation	SRC	0.85155781320397	0.00107991360691145	1	1
Platelet activation	SYK	0.719958463685197	0.00323974082073434	3	3
Platelet activation	TLN1	0.535659730223835	0.00971922246220302	9	1
Progesterone-mediated oocyte maturation	HSP90AB1	1	0.00647948164146868	6	6
Progesterone-mediated oocyte maturation	MAPK1	0.954069885919182	0.00323974082073434	3	4
Progesterone-mediated oocyte maturation	MAPK3	0.928501833621552	0.00215982721382289	2	3
Progesterone-mediated oocyte maturation	PIK3R1	0.915478817063649	0.00971922246220302	9	3
Progesterone-mediated oocyte maturation	PIK3CA	0.915478817063649	0.0367170626349892	34	1
Progesterone-mediated oocyte maturation	IGF1R	0.915478817063648	0.00647948164146868	6	3
Progesterone-mediated oocyte maturation	RPS6KA2	0.894718864904041	0.00215982721382289	2	1
Progesterone-mediated oocyte maturation	ARAF	0.890059513453829	0.00107991360691145	1	4
Progesterone-mediated oocyte maturation	RPS6KA1	0.880386544770296	0.00107991360691145	1	2
Progesterone-mediated oocyte maturation	BRAF	0.878646000752386	0.00215982721382289	2	2
Progesterone-mediated oocyte maturation	MAPK14	0.869435080999944	0.00431965442764579	4	3
Progesterone-mediated oocyte maturation	RAF1	0.863649806036237	0.00215982721382289	2	3
Progesterone-mediated oocyte maturation	KRAS	0.857406423048853	0.00647948164146868	6	2
Progesterone-mediated oocyte maturation	PIK3R3	0.854128012661793	0.00323974082073434	3	1
Progesterone-mediated oocyte maturation	AKT2	0.840398883992546	0.00215982721382289	2	2
Progesterone-mediated oocyte maturation	MAP2K1	0.829405970858255	0.00107991360691145	1	5
Progesterone-mediated oocyte maturation	RPS6KA3	0.814103175987058	0.00539956803455724	5	1
Progesterone-mediated oocyte maturation	HSP90AA1	0.80551152093727	0.00215982721382289	2	1
Progesterone-mediated oocyte maturation	AKT1	0.796919865887482	0.00539956803455724	5	1
Progesterone-mediated oocyte maturation	PRKACB	0.793736829164383	0.00215982721382289	2	1
Prolactin signaling pathway	NRAS	1	0.00107991360691145	1	1
Prolactin signaling pathway	KRAS	0.838540636377053	0.00647948164146868	6	1
Prolactin signaling pathway	STAT5B	0.74080397897882	0.00323974082073434	3	1
Prolactin signaling pathway	AKT2	0.662526237702087	0.00215982721382289	2	1
Prolactin signaling pathway	PIK3R2	0.657663207543341	0.00107991360691145	1	1
Prolactin signaling pathway	PIK3CD	0.626732439023962	0.00431965442764579	4	1
Prolactin signaling pathway	SOS2	0.626533765406058	0.00323974082073434	3	2
Prolactin signaling pathway	SHC1	0.607947294991993	0.00323974082073434	3	4
Prolactin signaling pathway	CCND1	0.607947294991993	0.00107991360691145	1	1
Prolactin signaling pathway	FOXO3	0.607423166093939	0.00215982721382289	2	1
Prolactin signaling pathway	STAT5A	0.580604717172936	0.00215982721382289	2	2
Prolactin signaling pathway	RAF1	0.580170897582982	0.00323974082073434	3	5
Prolactin signaling pathway	GRB2	0.577890938135021	0.00107991360691145	1	6
Prolactin signaling pathway	ESR1	0.563448533416185	0.00647948164146868	6	4
Prolactin signaling pathway	PIK3R1	0.562519863099087	0.0118790496760259	11	6
Prolactin signaling pathway	PIK3CA	0.562519863099087	0.0431965442764579	40	2
Prolactin signaling pathway	JAK2	0.562519863099086	0.00323974082073434	3	6
Prolactin signaling pathway	HRAS	0.55522518051642	0.00431965442764579	4	5
Prolactin signaling pathway	MAPK14	0.538123705370763	0.00323974082073434	3	3
Prolactin signaling pathway	AKT1	0.536663452308384	0.00323974082073434	3	2
Prolactin signaling pathway	MAP2K1	0.500750438738495	0.00107991360691145	1	3
Prolactin signaling pathway	MAPK1	0.493245558325984	0.00323974082073434	3	3
Prolactin signaling pathway	MAPK3	0.476090265568946	0.00107991360691145	1	3
Prolactin signaling pathway	SOS1	0.392817966299952	0.00323974082073434	3	3
Proteasome	PSMA2	1	0.00107991360691145	1	8
Proteasome	PSMA7	1	0.00107991360691145	1	10
Protein processing in endoplasmic reticulum	P4HB	1	0.00107991360691145	1	1
Protein processing in endoplasmic reticulum	NPLOC4	0.918513112748856	0.00215982721382289	2	2
Protein processing in endoplasmic reticulum	UBE2D3	0.82001385394379	0.00107991360691145	1	3
Protein processing in endoplasmic reticulum	HSPA5	0.784086385117017	0.00215982721382289	2	1
Protein processing in endoplasmic reticulum	UFD1	0.775889090122564	0.00107991360691145	1	2
Protein processing in endoplasmic reticulum	SIL1	0.775889090122564	0.00107991360691145	1	2
Protein processing in endoplasmic reticulum	UBE2G2	0.748158916290244	0.00107991360691145	1	1
Protein processing in endoplasmic reticulum	UBQLN2	0.701481635583695	0.00107991360691145	1	2
Protein processing in endoplasmic reticulum	UBQLN4	0.698227630872141	0.00215982721382289	2	1
Protein processing in endoplasmic reticulum	UBE2D2	0.685043519638925	0.00215982721382289	2	3
Protein processing in endoplasmic reticulum	UBE4B	0.668605403694154	0.00107991360691145	1	2
Protein processing in endoplasmic reticulum	NSFL1C	0.55942903624657	0.00107991360691145	1	1
Purine metabolism	POLR1C	1	0.00107991360691145	1	4
Purine metabolism	NME2	1	0.00107991360691145	1	1
Purine metabolism	POLR1A	0.901571371244781	0.00107991360691145	1	1
Purine metabolism	POLR2J	0.901571371244781	0.00107991360691145	1	2
Pyrimidine metabolism	POLR1C	1	0.00107991360691145	1	4
Pyrimidine metabolism	NME2	1	0.00107991360691145	1	1
Pyrimidine metabolism	POLR1A	0.896993701844905	0.00107991360691145	1	1
Pyrimidine metabolism	POLR2J	0.896993701844905	0.00107991360691145	1	2
Rap1 signaling pathway	HRAS	1	0.00539956803455724	5	9
Rap1 signaling pathway	VEGFB	0.990685991909647	0.00107991360691145	1	1
Rap1 signaling pathway	PIK3CD	0.988495149500248	0.00539956803455724	5	1
Rap1 signaling pathway	RASSF5	0.943075711062232	0.00215982721382289	2	2
Rap1 signaling pathway	EFNA1	0.909556684148136	0.00215982721382289	2	1
Rap1 signaling pathway	MAP2K1	0.853815969389442	0.00107991360691145	1	4
Rap1 signaling pathway	RAPGEF3	0.816151550136722	0.00431965442764579	4	1
Rap1 signaling pathway	PIK3R3	0.810691371166604	0.00539956803455724	5	1
Rap1 signaling pathway	EFNA5	0.805852215585182	0.00215982721382289	2	1
Rap1 signaling pathway	IGF1R	0.801986676058843	0.00539956803455724	5	3
Rap1 signaling pathway	MAP2K6	0.780584422000584	0.00755939524838013	7	1
Rap1 signaling pathway	KRIT1	0.778634951387281	0.00215982721382289	2	1
Rap1 signaling pathway	RAF1	0.768264121176608	0.00431965442764579	4	9
Rap1 signaling pathway	EGFR	0.757774087020355	0.0107991360691145	10	8
Rap1 signaling pathway	CRK	0.7514170153459	0.00107991360691145	1	4
Rap1 signaling pathway	CSF1	0.745305541653229	0.00539956803455724	5	1
Rap1 signaling pathway	LCP2	0.742191209672516	0.00647948164146868	6	2
Rap1 signaling pathway	INS	0.740676683648419	0.00215982721382289	2	1
Rap1 signaling pathway	PLCE1	0.734906607425847	0.00971922246220302	9	1
Rap1 signaling pathway	CSF1R	0.734673765841833	0.00215982721382289	2	2
Rap1 signaling pathway	FGFR2	0.734472422454505	0.00971922246220302	9	4
Rap1 signaling pathway	PIK3R1	0.725657225251034	0.0172786177105832	16	12
Rap1 signaling pathway	BCAR1	0.724504610210945	0.00431965442764579	4	3
Rap1 signaling pathway	KIT	0.72308843989526	0.00431965442764579	4	5
Rap1 signaling pathway	DRD2	0.722986551228457	0.00215982721382289	2	2
Rap1 signaling pathway	CALM2	0.721849451251904	0.00107991360691145	1	2
Rap1 signaling pathway	RAP1GAP	0.719245934673693	0.00215982721382289	2	2
Rap1 signaling pathway	KITLG	0.714433966198861	0.00215982721382289	2	1
Rap1 signaling pathway	NRAS	0.713023936579276	0.00107991360691145	1	1
Rap1 signaling pathway	RAPGEF2	0.713023936579272	0.00539956803455724	5	1
Rap1 signaling pathway	EGF	0.712928780000111	0.00755939524838013	7	1
Rap1 signaling pathway	AKT1	0.711187826897003	0.00971922246220302	9	1
Rap1 signaling pathway	LAT	0.708163360807139	0.00215982721382289	2	1
Rap1 signaling pathway	FGFR3	0.702977624420793	0.00215982721382289	2	2
Rap1 signaling pathway	SRC	0.702845387686134	0.00107991360691145	1	3
Rap1 signaling pathway	PLCG1	0.697084115778837	0.00539956803455724	5	7
Rap1 signaling pathway	AFDN	0.693107506254987	0.00971922246220302	9	5
Rap1 signaling pathway	FGFR1	0.692975911708744	0.00539956803455724	5	4
Rap1 signaling pathway	INSR	0.691637984688089	0.00215982721382289	2	2
Rap1 signaling pathway	RAPGEF1	0.689428156289005	0.00647948164146868	6	3
Rap1 signaling pathway	FLT1	0.68768522039737	0.00107991360691145	1	6
Rap1 signaling pathway	RALGDS	0.687685220397363	0.00107991360691145	1	6
Rap1 signaling pathway	PIK3CA	0.687685220397361	0.101511879049676	94	2
Rap1 signaling pathway	CALM1	0.687685220397361	0.00323974082073434	3	6
Rap1 signaling pathway	PDGFB	0.685311904812967	0.00323974082073434	3	1
Rap1 signaling pathway	FLT4	0.685311904812967	0.00431965442764579	4	1
Rap1 signaling pathway	VEGFC	0.685231958114374	0.00215982721382289	2	2
Rap1 signaling pathway	VEGFA	0.684200542873974	0.00215982721382289	2	2
Rap1 signaling pathway	FGF2	0.67796266583498	0.00323974082073434	3	2
Rap1 signaling pathway	CRKL	0.67622681838211	0.00107991360691145	1	5
Rap1 signaling pathway	MAPK14	0.676226818382109	0.00431965442764579	4	5
Rap1 signaling pathway	ACTG1	0.674415781770656	0.00539956803455724	5	1
Rap1 signaling pathway	KDR	0.670581202653461	0.00863930885529158	8	2
Rap1 signaling pathway	BRAF	0.668258060244028	0.00431965442764579	4	2
Rap1 signaling pathway	PDGFRB	0.662342623939948	0.00647948164146868	6	4
Rap1 signaling pathway	RAPGEF5	0.656694925622709	0.00215982721382289	2	1
Rap1 signaling pathway	ACTB	0.654979810577288	0.00323974082073434	3	2
Rap1 signaling pathway	FGF8	0.648054899051935	0.00107991360691145	1	1
Rap1 signaling pathway	RGS14	0.646584539706911	0.00107991360691145	1	3
Rap1 signaling pathway	ADORA2A	0.646584539706909	0.00323974082073434	3	3
Rap1 signaling pathway	EPHA2	0.6465845397069	0.00323974082073434	3	3
Rap1 signaling pathway	APBB1IP	0.646584539706895	0.00323974082073434	3	3
Rap1 signaling pathway	MAPK1	0.639649269082084	0.00323974082073434	3	3
Rap1 signaling pathway	KRAS	0.638880356078951	0.00647948164146868	6	3
Rap1 signaling pathway	GNAI3	0.637633055605739	0.00107991360691145	1	1
Rap1 signaling pathway	PIK3R2	0.609279947703068	0.00107991360691145	1	3
Rap1 signaling pathway	FGF10	0.605904948225706	0.00107991360691145	1	1
Rap1 signaling pathway	RALA	0.592763563015009	0.00107991360691145	1	3
Rap1 signaling pathway	RALB	0.590829420351369	0.00107991360691145	1	2
Rap1 signaling pathway	RAPGEF4	0.574584833120638	0.00539956803455724	5	1
Rap1 signaling pathway	FGF7	0.573013035177307	0.00215982721382289	2	1
Rap1 signaling pathway	MAPK3	0.572830852098872	0.00107991360691145	1	3
Ras signaling pathway	INSR	1	0.00215982721382289	2	4
Ras signaling pathway	SHC3	0.993997811165658	0.00323974082073434	3	1
Ras signaling pathway	MAP2K1	0.939970293870366	0.00107991360691145	1	3
Ras signaling pathway	RAPGEF5	0.935216979992007	0.00107991360691145	1	1
Ras signaling pathway	EGF	0.918077243283209	0.00863930885529158	8	1
Ras signaling pathway	BRAP	0.912825611887406	0.00323974082073434	3	1
Ras signaling pathway	PIK3R3	0.899084983596172	0.00539956803455724	5	1
Ras signaling pathway	GNG2	0.838173959575748	0.00107991360691145	1	3
Ras signaling pathway	IGF1	0.832502730081876	0.00107991360691145	1	1
Ras signaling pathway	IKBKB	0.779589995578039	0.00647948164146868	6	1
Ras signaling pathway	EFNA5	0.769836131198434	0.00107991360691145	1	1
Ras signaling pathway	PRKCB	0.764906822076927	0.0107991360691145	10	1
Ras signaling pathway	TBK1	0.758587392463894	0.00647948164146868	6	1
Ras signaling pathway	GRB2	0.75529545174812	0.00215982721382289	2	17
Ras signaling pathway	PIK3CD	0.754492617820335	0.00647948164146868	6	1
Ras signaling pathway	KITLG	0.730859196827046	0.00215982721382289	2	1
Ras signaling pathway	CSF1	0.70265398460708	0.00539956803455724	5	1
Ras signaling pathway	RAF1	0.681330266050696	0.00539956803455724	5	13
Ras signaling pathway	CALM2	0.681330266050696	0.00107991360691145	1	2
Ras signaling pathway	KIT	0.677564361691059	0.00431965442764579	4	6
Ras signaling pathway	FGF7	0.671895335847981	0.00323974082073434	3	1
Ras signaling pathway	PAK5	0.668317076615367	0.00539956803455724	5	1
Ras signaling pathway	EGFR	0.667519737907622	0.0118790496760259	11	10
Ras signaling pathway	STK4	0.667519737907622	0.00323974082073434	3	2
Ras signaling pathway	ABL1	0.65527754371746	0.00431965442764579	4	3
Ras signaling pathway	CALM1	0.651718285569396	0.00431965442764579	4	4
Ras signaling pathway	INS	0.650201715032198	0.00215982721382289	2	1
Ras signaling pathway	IGF1R	0.648980469029907	0.00647948164146868	6	5
Ras signaling pathway	CDC42	0.64568465046782	0.00215982721382289	2	6
Ras signaling pathway	PDGFB	0.632899458184756	0.00215982721382289	2	1
Ras signaling pathway	NFKB1	0.632499440449112	0.00539956803455724	5	1
Ras signaling pathway	HGF	0.629382835376419	0.00647948164146868	6	1
Ras signaling pathway	RIN1	0.627793151364773	0.00431965442764579	4	4
Ras signaling pathway	SHC2	0.623481698568458	0.00215982721382289	2	1
Ras signaling pathway	ANGPT1	0.612156409929303	0.00647948164146868	6	1
Ras signaling pathway	FGF8	0.607399481773652	0.00107991360691145	1	1
Ras signaling pathway	RALBP1	0.607373352704083	0.00215982721382289	2	2
Ras signaling pathway	FGFR1	0.601463656618798	0.00647948164146868	6	4
Ras signaling pathway	VEGFB	0.601012491019308	0.00107991360691145	1	1
Ras signaling pathway	LAT	0.598473878115936	0.00215982721382289	2	2
Ras signaling pathway	MET	0.597951800122805	0.00647948164146868	6	2
Ras signaling pathway	GNB3	0.592431176020651	0.00215982721382289	2	5
Ras signaling pathway	RASSF5	0.586864643014631	0.00539956803455724	5	5
Ras signaling pathway	PDGFRB	0.584743484625564	0.00647948164146868	6	5
Ras signaling pathway	EFNA1	0.582314172605946	0.00323974082073434	3	1
Ras signaling pathway	EXOC2	0.580392396837617	0.00647948164146868	6	1
Ras signaling pathway	GNB2	0.576658376342472	0.00215982721382289	2	7
Ras signaling pathway	FLT1	0.572579801314404	0.00215982721382289	2	6
Ras signaling pathway	PIK3R1	0.571891736750485	0.0183585313174946	17	15
Ras signaling pathway	CHUK	0.571155147558393	0.00107991360691145	1	1
Ras signaling pathway	FGF10	0.565754697904537	0.00215982721382289	2	1
Ras signaling pathway	TIAM1	0.562511692576479	0.00539956803455724	5	1
Ras signaling pathway	RASA1	0.56069781859228	0.00431965442764579	4	2
Ras signaling pathway	FGFR3	0.559265346122665	0.00215982721382289	2	2
Ras signaling pathway	KDR	0.557655305003541	0.00863930885529158	8	4
Ras signaling pathway	NRAS	0.556609033711757	0.00107991360691145	1	2
Ras signaling pathway	GNGT1	0.555011811259144	0.00107991360691145	1	4
Ras signaling pathway	SHC1	0.554486998260318	0.00539956803455724	5	7
Ras signaling pathway	CSF1R	0.551904723236819	0.00107991360691145	1	3
Ras signaling pathway	VEGFC	0.550760175766625	0.00215982721382289	2	2
Ras signaling pathway	RALA	0.55072594162725	0.00107991360691145	1	5
Ras signaling pathway	PLCG1	0.549261457972547	0.00647948164146868	6	11
Ras signaling pathway	GNGT2	0.549160336669057	0.00107991360691145	1	2
Ras signaling pathway	AKT1	0.548532180679281	0.0107991360691145	10	2
Ras signaling pathway	MAPK1	0.547636404828734	0.00323974082073434	3	2
Ras signaling pathway	AFDN	0.547193325439035	0.0129589632829374	12	3
Ras signaling pathway	SOS2	0.546930530825303	0.00431965442764579	4	3
Ras signaling pathway	EPHA2	0.546303327584061	0.00431965442764579	4	3
Ras signaling pathway	TEK	0.545488569307156	0.00539956803455724	5	3
Ras signaling pathway	BCL2L1	0.545054472449626	0.00107991360691145	1	1
Ras signaling pathway	GAB1	0.544124455616549	0.00323974082073434	3	6
Ras signaling pathway	REL	0.544035917684776	0.00323974082073434	3	5
Ras signaling pathway	PAK6	0.543935531000655	0.00215982721382289	2	1
Ras signaling pathway	MAPK9	0.54160253598574	0.00215982721382289	2	1
Ras signaling pathway	FGFR2	0.541179242478518	0.00971922246220302	9	5
Ras signaling pathway	PAK2	0.538363920326507	0.00215982721382289	2	4
Ras signaling pathway	RELA	0.533238100061707	0.00107991360691145	1	3
Ras signaling pathway	ELK1	0.533238100061706	0.00539956803455724	5	2
Ras signaling pathway	HRAS	0.533238100061669	0.00539956803455724	5	15
Ras signaling pathway	GNG7	0.533238100061646	0.00107991360691145	1	4
Ras signaling pathway	ABL2	0.531585303429183	0.00431965442764579	4	2
Ras signaling pathway	PLCE1	0.525374192924412	0.0107991360691145	10	1
Ras signaling pathway	PIK3CA	0.522491935376074	0.130669546436285	121	2
Ras signaling pathway	PTPN11	0.519416689480447	0.00323974082073434	3	9
Ras signaling pathway	GNB5	0.510129284347736	0.00215982721382289	2	2
Ras signaling pathway	RALGDS	0.506402260837527	0.00107991360691145	1	6
Ras signaling pathway	PIK3R2	0.501330268712367	0.00107991360691145	1	3
Ras signaling pathway	FOXO4	0.500890899365513	0.00539956803455724	5	1
Ras signaling pathway	FGF2	0.500885143518214	0.00323974082073434	3	2
Ras signaling pathway	MAPK3	0.499558330543899	0.00107991360691145	1	2
Ras signaling pathway	MAPK8	0.497531782289216	0.00323974082073434	3	2
Ras signaling pathway	KRAS	0.493332776769078	0.00647948164146868	6	4
Ras signaling pathway	RASSF1	0.487020468633766	0.00107991360691145	1	2
Ras signaling pathway	RGL2	0.487020468633765	0.00323974082073434	3	2
Ras signaling pathway	FLT4	0.487020468633757	0.00431965442764579	4	2
Ras signaling pathway	SHOC2	0.48658308876556	0.00215982721382289	2	3
Ras signaling pathway	RALB	0.486583088765542	0.00107991360691145	1	3
Ras signaling pathway	RGL1	0.486084236756075	0.00107991360691145	1	1
Ras signaling pathway	SOS1	0.477637773582346	0.00431965442764579	4	5
Ras signaling pathway	MAPK10	0.476783627242005	0.00215982721382289	2	1
Ras signaling pathway	PAK3	0.466388201090839	0.00431965442764579	4	2
Ras signaling pathway	VEGFA	0.451862891941126	0.00215982721382289	2	2
Regulation of actin cytoskeleton	SRC	1	0.00107991360691145	1	6
Regulation of actin cytoskeleton	NRAS	0.921957506970597	0.00107991360691145	1	1
Regulation of actin cytoskeleton	PAK2	0.916720501811723	0.00215982721382289	2	7
Regulation of actin cytoskeleton	ARAF	0.877450726855921	0.00107991360691145	1	6
Regulation of actin cytoskeleton	PIK3R1	0.87310429571315	0.0172786177105832	16	8
Regulation of actin cytoskeleton	FN1	0.864695311149627	0.0129589632829374	12	1
Regulation of actin cytoskeleton	EGF	0.856042071510823	0.00755939524838013	7	1
Regulation of actin cytoskeleton	MAP2K1	0.856042071510823	0.00107991360691145	1	5
Regulation of actin cytoskeleton	PDGFB	0.8532866746174	0.00215982721382289	2	1
Regulation of actin cytoskeleton	GIT1	0.847475366330408	0.00215982721382289	2	2
Regulation of actin cytoskeleton	ARPC2	0.843665856587334	0.00215982721382289	2	2
Regulation of actin cytoskeleton	LIMK1	0.817431908117817	0.00215982721382289	2	1
Regulation of actin cytoskeleton	RAF1	0.804514001129383	0.00431965442764579	4	10
Regulation of actin cytoskeleton	NCKAP1	0.780133965376285	0.00863930885529158	8	1
Regulation of actin cytoskeleton	PAK6	0.779434881725955	0.00107991360691145	1	1
Regulation of actin cytoskeleton	VCL	0.750969751483399	0.00215982721382289	2	1
Regulation of actin cytoskeleton	BRAF	0.739187302742808	0.00431965442764579	4	2
Regulation of actin cytoskeleton	ABI2	0.736722106232608	0.00323974082073434	3	2
Regulation of actin cytoskeleton	PXN	0.736722106232598	0.00107991360691145	1	1
Regulation of actin cytoskeleton	DOCK1	0.736722106232598	0.00107991360691145	1	2
Regulation of actin cytoskeleton	CDC42	0.727897096955483	0.00107991360691145	1	9
Regulation of actin cytoskeleton	ITGA2B	0.723927307209444	0.00323974082073434	3	1
Regulation of actin cytoskeleton	PIK3CD	0.723455019361878	0.00539956803455724	5	1
Regulation of actin cytoskeleton	WASF2	0.722952398734063	0.00107991360691145	1	1
Regulation of actin cytoskeleton	APC	0.722952398734059	0.00539956803455724	5	1
Regulation of actin cytoskeleton	ARHGEF6	0.715548647732511	0.00431965442764579	4	4
Regulation of actin cytoskeleton	HRAS	0.714508787911265	0.00539956803455724	5	7
Regulation of actin cytoskeleton	EGFR	0.714508787911258	0.0118790496760259	11	7
Regulation of actin cytoskeleton	WASL	0.70961952588226	0.00323974082073434	3	2
Regulation of actin cytoskeleton	ITGAV	0.706441545050628	0.00431965442764579	4	2
Regulation of actin cytoskeleton	BCAR1	0.705747321251043	0.00431965442764579	4	3
Regulation of actin cytoskeleton	BAIAP2	0.70365442502473	0.00323974082073434	3	4
Regulation of actin cytoskeleton	ITGB3	0.702763576629388	0.00431965442764579	4	2
Regulation of actin cytoskeleton	ARHGEF4	0.696106729208501	0.00647948164146868	6	2
Regulation of actin cytoskeleton	ARHGEF7	0.694929339916257	0.00431965442764579	4	4
Regulation of actin cytoskeleton	PDGFRB	0.693346817280727	0.00539956803455724	5	3
Regulation of actin cytoskeleton	PIK3CA	0.691923218951184	0.0982721382289417	91	2
Regulation of actin cytoskeleton	ARPC5	0.691923218951184	0.00323974082073434	3	2
Regulation of actin cytoskeleton	PAK3	0.686793807603081	0.00431965442764579	4	2
Regulation of actin cytoskeleton	WASF1	0.685312399802352	0.00107991360691145	1	5
Regulation of actin cytoskeleton	VAV1	0.683656604569761	0.00107991360691145	1	2
Regulation of actin cytoskeleton	CRKL	0.682444039168902	0.00107991360691145	1	4
Regulation of actin cytoskeleton	ACTG1	0.682444039168897	0.00539956803455724	5	4
Regulation of actin cytoskeleton	PTK2	0.682444039168896	0.00539956803455724	5	4
Regulation of actin cytoskeleton	ACTB	0.682258086532899	0.00215982721382289	2	4
Regulation of actin cytoskeleton	SOS2	0.668632730918576	0.00323974082073434	3	2
Regulation of actin cytoskeleton	CYFIP1	0.663616568848849	0.00863930885529158	8	2
Regulation of actin cytoskeleton	PIK3R2	0.662231544961962	0.00107991360691145	1	2
Regulation of actin cytoskeleton	ITGB5	0.661479931799932	0.00215982721382289	2	2
Regulation of actin cytoskeleton	SOS1	0.642891678062566	0.00215982721382289	2	3
Regulation of actin cytoskeleton	WAS	0.636868282862023	0.00647948164146868	6	2
Regulation of actin cytoskeleton	PAK5	0.606880946897172	0.00647948164146868	6	1
Regulation of actin cytoskeleton	MAPK3	0.556285287227229	0.00107991360691145	1	2
Regulation of actin cytoskeleton	MAPK1	0.529729058889556	0.00323974082073434	3	2
Regulation of actin cytoskeleton	KRAS	0.525193496856825	0.00647948164146868	6	2
RIG-I-like receptor signaling pathway	IKBKE	1	0.00215982721382289	2	1
RIG-I-like receptor signaling pathway	TRAF6	0.986065557413066	0.00107991360691145	1	3
RIG-I-like receptor signaling pathway	CYLD	0.986065557413066	0.00107991360691145	1	2
RIG-I-like receptor signaling pathway	MAVS	0.961284382958443	0.00215982721382289	2	2
RIG-I-like receptor signaling pathway	CASP8	0.959499631471984	0.00215982721382289	2	3
RIG-I-like receptor signaling pathway	TANK	0.956251328500706	0.00107991360691145	1	6
RIG-I-like receptor signaling pathway	TRAF3	0.885316700360149	0.00107991360691145	1	3
RIG-I-like receptor signaling pathway	IKBKB	0.795177009272029	0.00323974082073434	3	1
RIG-I-like receptor signaling pathway	MAP3K7	0.795177009272029	0.00107991360691145	1	1
RIG-I-like receptor signaling pathway	DDX3X	0.795177009272028	0.00107991360691145	1	1
RNA transport	UBE2I	1	0.00107991360691145	1	4
RNA transport	TPR	1	0.00107991360691145	1	1
RNA transport	NXF1	0.844182254113952	0.00107991360691145	1	3
RNA transport	NUP54	0.844182254113952	0.00107991360691145	1	2
Serotonergic synapse	GNG2	1	0.00107991360691145	1	3
Serotonergic synapse	KRAS	0.99774913288511	0.00107991360691145	1	2
Serotonergic synapse	RAF1	0.99774913288511	0.00107991360691145	1	5
Serotonergic synapse	HRAS	0.978965246735737	0.00215982721382289	2	3
Serotonergic synapse	BRAF	0.957930493471474	0.00107991360691145	1	2
Signaling pathways regulating pluripotency of stem cells	FGFR2	1	0.00647948164146868	6	2
Signaling pathways regulating pluripotency of stem cells	FGFR1	0.920284303737193	0.00431965442764579	4	1
Signaling pathways regulating pluripotency of stem cells	DUSP9	0.860700180173948	0.00215982721382289	2	2
Signaling pathways regulating pluripotency of stem cells	PIK3R2	0.826876593996718	0.00107991360691145	1	1
Signaling pathways regulating pluripotency of stem cells	AKT2	0.816574476518166	0.00323974082073434	3	1
Signaling pathways regulating pluripotency of stem cells	PIK3R3	0.808352893862867	0.00539956803455724	5	1
Signaling pathways regulating pluripotency of stem cells	SMAD9	0.808352893862867	0.00323974082073434	3	1
Signaling pathways regulating pluripotency of stem cells	SMAD5	0.793580851203737	0.00215982721382289	2	1
Signaling pathways regulating pluripotency of stem cells	PIK3CD	0.757115377489227	0.00647948164146868	6	1
Signaling pathways regulating pluripotency of stem cells	DVL1	0.749719014332149	0.00107991360691145	1	4
Signaling pathways regulating pluripotency of stem cells	APC2	0.730319288768167	0.00215982721382289	2	1
Signaling pathways regulating pluripotency of stem cells	SMAD3	0.714586325008929	0.00431965442764579	4	6
Signaling pathways regulating pluripotency of stem cells	DVL3	0.712822328460086	0.00431965442764579	4	1
Signaling pathways regulating pluripotency of stem cells	FGF2	0.705818200686424	0.00215982721382289	2	2
Signaling pathways regulating pluripotency of stem cells	SMAD4	0.700017064834828	0.00431965442764579	4	7
Signaling pathways regulating pluripotency of stem cells	DVL2	0.699667770482981	0.00215982721382289	2	1
Signaling pathways regulating pluripotency of stem cells	AXIN2	0.696710487493766	0.00107991360691145	1	3
Signaling pathways regulating pluripotency of stem cells	NRAS	0.696539625680852	0.00107991360691145	1	1
Signaling pathways regulating pluripotency of stem cells	KRAS	0.689555384244695	0.00647948164146868	6	1
Signaling pathways regulating pluripotency of stem cells	PIK3R1	0.685377908733328	0.0151187904967603	14	4
Signaling pathways regulating pluripotency of stem cells	MYC	0.682935357144756	0.00107991360691145	1	4
Signaling pathways regulating pluripotency of stem cells	MAP2K1	0.682188527684371	0.00107991360691145	1	3
Signaling pathways regulating pluripotency of stem cells	IGF1R	0.682170627531257	0.00647948164146868	6	3
Signaling pathways regulating pluripotency of stem cells	HRAS	0.682152727378143	0.00539956803455724	5	3
Signaling pathways regulating pluripotency of stem cells	MAPK14	0.682152727378142	0.00539956803455724	5	4
Signaling pathways regulating pluripotency of stem cells	APC	0.682152727378142	0.00539956803455724	5	3
Signaling pathways regulating pluripotency of stem cells	RAF1	0.680545769369006	0.00539956803455724	5	5
Signaling pathways regulating pluripotency of stem cells	AXIN1	0.680545769369006	0.00107991360691145	1	5
Signaling pathways regulating pluripotency of stem cells	GRB2	0.68000927281785	0.00107991360691145	1	4
Signaling pathways regulating pluripotency of stem cells	SMAD2	0.678748904821871	0.00539956803455724	5	6
Signaling pathways regulating pluripotency of stem cells	SETDB1	0.677603588696147	0.00647948164146868	6	1
Signaling pathways regulating pluripotency of stem cells	PIK3CA	0.677603588696147	0.0593952483801296	55	2
Signaling pathways regulating pluripotency of stem cells	CTNNB1	0.638447215770778	0.00215982721382289	2	4
Signaling pathways regulating pluripotency of stem cells	SKIL	0.606577248954985	0.00215982721382289	2	3
Signaling pathways regulating pluripotency of stem cells	SMAD1	0.60586681280016	0.00323974082073434	3	3
Signaling pathways regulating pluripotency of stem cells	AKT1	0.59968593193636	0.00647948164146868	6	4
Signaling pathways regulating pluripotency of stem cells	MAPK1	0.596348662172555	0.00323974082073434	3	4
Signaling pathways regulating pluripotency of stem cells	MAPK3	0.596348662172548	0.00107991360691145	1	4
Signaling pathways regulating pluripotency of stem cells	JAK2	0.35003058333135	0.00323974082073434	3	2
Sphingolipid signaling pathway	AKT3	1	0.00539956803455724	5	1
Sphingolipid signaling pathway	FYN	0.955131596975241	0.00431965442764579	4	1
Sphingolipid signaling pathway	KRAS	0.923605884723887	0.00755939524838013	7	1
Sphingolipid signaling pathway	NOS3	0.909701337044079	0.00539956803455724	5	1
Sphingolipid signaling pathway	NRAS	0.889130650682921	0.00107991360691145	1	1
Sphingolipid signaling pathway	PIK3CD	0.880571229036128	0.00647948164146868	6	1
Sphingolipid signaling pathway	MAPK14	0.8104446491474	0.00215982721382289	2	4
Sphingolipid signaling pathway	RAF1	0.795678985410846	0.00431965442764579	4	6
Sphingolipid signaling pathway	TP53	0.784330103900633	0.125269978401728	116	3
Sphingolipid signaling pathway	PIK3CA	0.784330103900633	0.106911447084233	99	2
Sphingolipid signaling pathway	HRAS	0.78433010390063	0.00539956803455724	5	3
Sphingolipid signaling pathway	BCL2	0.784330103900629	0.00323974082073434	3	3
Sphingolipid signaling pathway	AKT1	0.776671916970486	0.00863930885529158	8	3
Sphingolipid signaling pathway	MAPK8	0.773892513495893	0.00323974082073434	3	1
Sphingolipid signaling pathway	PRKCZ	0.756712802321267	0.00431965442764579	4	2
Sphingolipid signaling pathway	BAX	0.755214200820071	0.00215982721382289	2	2
Sphingolipid signaling pathway	MAPK3	0.750471174869609	0.00215982721382289	2	3
Sphingolipid signaling pathway	MAP2K2	0.745038448929291	0.00107991360691145	1	3
Sphingolipid signaling pathway	BID	0.744920192885494	0.00431965442764579	4	2
Sphingolipid signaling pathway	PIK3R1	0.732690529084072	0.0237580993520518	22	3
Sphingolipid signaling pathway	MAPK1	0.680005019831058	0.00323974082073434	3	4
Sphingolipid signaling pathway	MAP2K1	0.611487001573078	0.00323974082073434	3	3
Spliceosome	TRA2B	1	0.00107991360691145	1	1
Spliceosome	PRPF6	0.972133637832308	0.00107991360691145	1	5
Spliceosome	DHX15	0.972133637832303	0.00107991360691145	1	1
Spliceosome	SNRNP70	0.925933617225963	0.00215982721382289	2	1
Spliceosome	CDC40	0.910052394342306	0.00215982721382289	2	1
Spliceosome	SNRNP200	0.881236694937012	0.00215982721382289	2	4
Spliceosome	PRPF40A	0.847971150852303	0.00431965442764579	4	2
Spliceosome	DHX8	0.817125446952878	0.00323974082073434	3	2
Spliceosome	DHX38	0.816519943169311	0.00215982721382289	2	1
Spliceosome	PRPF8	0.80991006994726	0.00323974082073434	3	10
Spliceosome	RBM8A	0.798143898918494	0.00323974082073434	3	3
Spliceosome	PLRG1	0.798143898918494	0.00107991360691145	1	2
Spliceosome	HNRNPM	0.798143898918488	0.00107991360691145	1	2
Spliceosome	PQBP1	0.798045957377171	0.00107991360691145	1	2
Spliceosome	SRSF1	0.798045957377171	0.00107991360691145	1	3
Spliceosome	CTNNBL1	0.793935918472013	0.00215982721382289	2	3
Spliceosome	CDC5L	0.792646209460324	0.00431965442764579	4	5
Spliceosome	SF3B4	0.789727938025544	0.00107991360691145	1	4
Spliceosome	CHERP	0.789727938025544	0.00107991360691145	1	3
Spliceosome	SART1	0.787246461543499	0.00323974082073434	3	4
Spliceosome	SF3B1	0.787246461543487	0.00539956803455724	5	4
Spliceosome	XAB2	0.786751897670879	0.00431965442764579	4	5
Spliceosome	PRPF3	0.78625733379826	0.00107991360691145	1	6
Spliceosome	RBMX	0.785068735486321	0.00215982721382289	2	4
Spliceosome	PPIE	0.78506873548632	0.00107991360691145	1	1
Spliceosome	PRPF19	0.785068735486312	0.00107991360691145	1	4
T cell receptor signaling pathway	PAK5	1	0.00647948164146868	6	1
T cell receptor signaling pathway	TEC	0.826848000794095	0.00107991360691145	1	1
T cell receptor signaling pathway	IKBKB	0.779900984952248	0.00431965442764579	4	1
T cell receptor signaling pathway	PAK6	0.750416913660868	0.00215982721382289	2	1
T cell receptor signaling pathway	ITK	0.710368624004262	0.00431965442764579	4	1
T cell receptor signaling pathway	SOS1	0.695425148547498	0.00431965442764579	4	6
T cell receptor signaling pathway	VAV3	0.66306278589214	0.00539956803455724	5	1
T cell receptor signaling pathway	PIK3R2	0.655377336026997	0.00107991360691145	1	1
T cell receptor signaling pathway	DLG1	0.643188985051969	0.00755939524838013	7	1
T cell receptor signaling pathway	AKT2	0.641688458796757	0.00323974082073434	3	1
T cell receptor signaling pathway	PIK3CD	0.637969440729091	0.00431965442764579	4	1
T cell receptor signaling pathway	PIK3R1	0.634776559594669	0.0129589632829374	12	7
T cell receptor signaling pathway	CBL	0.62677808814314	0.00539956803455724	5	7
T cell receptor signaling pathway	GRAP2	0.625465063155699	0.00215982721382289	2	3
T cell receptor signaling pathway	JUN	0.617522059289213	0.00323974082073434	3	6
T cell receptor signaling pathway	CDC42	0.617522059289211	0.00107991360691145	1	6
T cell receptor signaling pathway	VAV1	0.617522059289207	0.00107991360691145	1	6
T cell receptor signaling pathway	KRAS	0.6090196249577	0.00647948164146868	6	1
T cell receptor signaling pathway	AKT1	0.604891946839467	0.00647948164146868	6	5
T cell receptor signaling pathway	HRAS	0.604891946839465	0.00539956803455724	5	5
T cell receptor signaling pathway	NCK1	0.604891946839465	0.00107991360691145	1	5
T cell receptor signaling pathway	FYN	0.604891946839461	0.00107991360691145	1	5
T cell receptor signaling pathway	PIK3CA	0.59804960352123	0.0874730021598272	81	2
T cell receptor signaling pathway	PAK3	0.594570873308619	0.00431965442764579	4	1
T cell receptor signaling pathway	NFKB1	0.589192744584647	0.00323974082073434	3	4
T cell receptor signaling pathway	ZAP70	0.58919274458464	0.00107991360691145	1	4
T cell receptor signaling pathway	FOS	0.578087656667059	0.00323974082073434	3	3
T cell receptor signaling pathway	PTPRC	0.57487830468936	0.0107991360691145	10	1
T cell receptor signaling pathway	MALT1	0.574878304689359	0.00323974082073434	3	1
T cell receptor signaling pathway	NRAS	0.574090571862672	0.00107991360691145	1	1
T cell receptor signaling pathway	CBLB	0.559313594773393	0.00971922246220302	9	3
T cell receptor signaling pathway	MAPK3	0.551686716817806	0.00107991360691145	1	4
T cell receptor signaling pathway	NFATC2	0.551686113803203	0.00323974082073434	3	2
T cell receptor signaling pathway	CARD11	0.551686113803202	0.00539956803455724	5	2
T cell receptor signaling pathway	CHUK	0.551686113803195	0.00107991360691145	1	2
T cell receptor signaling pathway	PPP3CA	0.551686113803194	0.00323974082073434	3	2
T cell receptor signaling pathway	RAF1	0.550657253789572	0.00539956803455724	5	6
T cell receptor signaling pathway	SOS2	0.548182336759158	0.00431965442764579	4	4
T cell receptor signaling pathway	GSK3B	0.540751487692783	0.00107991360691145	1	2
T cell receptor signaling pathway	MAPK14	0.535224115174563	0.00323974082073434	3	3
T cell receptor signaling pathway	BCL10	0.531849620574353	0.00107991360691145	1	2
T cell receptor signaling pathway	MAPK9	0.530833204161201	0.00215982721382289	2	1
T cell receptor signaling pathway	CD4	0.530391052203799	0.00323974082073434	3	1
T cell receptor signaling pathway	PLCG1	0.517438748204838	0.00755939524838013	7	6
T cell receptor signaling pathway	PAK2	0.517050471478924	0.00215982721382289	2	4
T cell receptor signaling pathway	PPP3CB	0.515487540110031	0.00215982721382289	2	1
T cell receptor signaling pathway	LAT	0.511347190619046	0.00107991360691145	1	2
T cell receptor signaling pathway	GRB2	0.508847706793379	0.00107991360691145	1	13
T cell receptor signaling pathway	MAPK1	0.508636718533597	0.00323974082073434	3	3
T cell receptor signaling pathway	CD8A	0.50343598142572	0.00107991360691145	1	1
T cell receptor signaling pathway	PRKCQ	0.502108596419908	0.00431965442764579	4	2
T cell receptor signaling pathway	NFKBIB	0.497237058649882	0.00215982721382289	2	1
T cell receptor signaling pathway	MAP2K1	0.476808554955895	0.00323974082073434	3	3
T cell receptor signaling pathway	LCP2	0.474958789425817	0.00539956803455724	5	7
T cell receptor signaling pathway	NFKBIE	0.469890480879447	0.00215982721382289	2	2
T cell receptor signaling pathway	MAP3K8	0.46973602000721	0.00323974082073434	3	1
T cell receptor signaling pathway	NFKBIA	0.415428280003251	0.00107991360691145	1	2
TGF-beta signaling pathway	TGIF1	1	0.00107991360691145	1	1
TGF-beta signaling pathway	SMAD1	0.964551638622716	0.00107991360691145	1	6
TGF-beta signaling pathway	CHRD	0.964551638622716	0.00107991360691145	1	1
TGF-beta signaling pathway	ROCK1	0.689751377356914	0.00107991360691145	1	1
TGF-beta signaling pathway	MYC	0.689751377356914	0.00107991360691145	1	5
TGF-beta signaling pathway	EP300	0.591750745244279	0.00107991360691145	1	5
TGF-beta signaling pathway	CUL1	0.586512483307218	0.00215982721382289	2	2
TGF-beta signaling pathway	RHOA	0.581274221370161	0.00107991360691145	1	2
TGF-beta signaling pathway	RBL1	0.581274221370161	0.00107991360691145	1	2
TGF-beta signaling pathway	TFDP1	0.581274221370158	0.00107991360691145	1	2
TGF-beta signaling pathway	SMAD6	0.565269936942655	0.00107991360691145	1	3
TGF-beta signaling pathway	SMURF2	0.565269936942655	0.00107991360691145	1	6
TGF-beta signaling pathway	SMAD4	0.564707947073454	0.00323974082073434	3	6
TGF-beta signaling pathway	SMAD2	0.557862883513395	0.00323974082073434	3	12
TGF-beta signaling pathway	SMAD3	0.557024487732985	0.00107991360691145	1	12
TGF-beta signaling pathway	E2F4	0.549521514612117	0.00107991360691145	1	2
TGF-beta signaling pathway	SMURF1	0.542625693261181	0.00215982721382289	2	5
TGF-beta signaling pathway	SMAD5	0.527388503008967	0.00107991360691145	1	4
Th1 and Th2 cell differentiation	JAK1	1	0.00107991360691145	1	2
Th1 and Th2 cell differentiation	ZAP70	0.976679567547081	0.00215982721382289	2	3
Th1 and Th2 cell differentiation	PLCG1	0.965892522804018	0.00107991360691145	1	2
Th1 and Th2 cell differentiation	LAT	0.962349737718395	0.00215982721382289	2	1
Th1 and Th2 cell differentiation	GATA3	0.948038415996237	0.00647948164146868	6	1
Th1 and Th2 cell differentiation	JAK3	0.916471435432082	0.00107991360691145	1	2
Th1 and Th2 cell differentiation	STAT5A	0.907157885761903	0.00323974082073434	3	3
Th1 and Th2 cell differentiation	LCK	0.907157885761903	0.00107991360691145	1	5
Th1 and Th2 cell differentiation	PRKCQ	0.897555294163393	0.00215982721382289	2	1
Th1 and Th2 cell differentiation	STAT5B	0.895944412037283	0.00107991360691145	1	2
Th1 and Th2 cell differentiation	CD4	0.862581238780025	0.00215982721382289	2	1
Th1 and Th2 cell differentiation	CD247	0.856939008724138	0.00107991360691145	1	1
Th1 and Th2 cell differentiation	JAK2	0.840797555598828	0.00107991360691145	1	4
Th17 cell differentiation	PPP3CB	1	0.00107991360691145	1	1
Th17 cell differentiation	JUN	0.972443087348298	0.00107991360691145	1	11
Th17 cell differentiation	MAPK10	0.970087520157455	0.00323974082073434	3	2
Th17 cell differentiation	RXRB	0.959530083690492	0.00215982721382289	2	1
Th17 cell differentiation	PRKCQ	0.910412217725939	0.00647948164146868	6	1
Th17 cell differentiation	JAK2	0.896944598425557	0.00215982721382289	2	4
Th17 cell differentiation	IKBKB	0.887836482702171	0.00107991360691145	1	1
Th17 cell differentiation	IFNG	0.887836482702171	0.00107991360691145	1	1
Th17 cell differentiation	RXRG	0.886854951392519	0.00215982721382289	2	1
Th17 cell differentiation	HSP90AA1	0.886433092457427	0.00107991360691145	1	2
Th17 cell differentiation	CD4	0.877816043586152	0.00215982721382289	2	1
Th17 cell differentiation	ZAP70	0.845893284949875	0.00215982721382289	2	3
Th17 cell differentiation	NFKB1	0.845893284949874	0.00323974082073434	3	3
Th17 cell differentiation	TYK2	0.842412301701398	0.00323974082073434	3	1
Th17 cell differentiation	RARA	0.840158559878073	0.00215982721382289	2	3
Th17 cell differentiation	GATA3	0.834063146292598	0.019438444924406	18	1
Th17 cell differentiation	PLCG1	0.833482559379108	0.00215982721382289	2	2
Th17 cell differentiation	NFKBIB	0.820142064316787	0.00215982721382289	2	2
Th17 cell differentiation	MAPK1	0.817345146156873	0.00107991360691145	1	1
Th17 cell differentiation	RXRA	0.817345146156873	0.00107991360691145	1	3
Th17 cell differentiation	STAT5A	0.808589724007219	0.00323974082073434	3	3
Th17 cell differentiation	NFATC3	0.805860293827294	0.00323974082073434	3	1
Th17 cell differentiation	NFATC2	0.790653529488309	0.00323974082073434	3	2
Th17 cell differentiation	JAK3	0.790653529488306	0.00107991360691145	1	2
Th17 cell differentiation	HIF1A	0.790653529488305	0.00107991360691145	1	2
Th17 cell differentiation	SMAD4	0.787186244050579	0.00431965442764579	4	2
Th17 cell differentiation	STAT5B	0.77193649132166	0.00215982721382289	2	2
Th17 cell differentiation	LAT	0.770933092781697	0.00215982721382289	2	1
Th17 cell differentiation	HSP90AB1	0.764049051721193	0.00215982721382289	2	3
Th17 cell differentiation	LCK	0.74243404829889	0.00107991360691145	1	6
Th17 cell differentiation	MAPK14	0.739602345259811	0.00215982721382289	2	2
Th17 cell differentiation	FOS	0.739530187604192	0.00215982721382289	2	4
Th17 cell differentiation	CD247	0.730201160254107	0.00107991360691145	1	1
Th17 cell differentiation	SMAD2	0.729883795639996	0.00323974082073434	3	3
Th17 cell differentiation	SMAD3	0.729883795639996	0.00107991360691145	1	4
Th17 cell differentiation	MAPK8	0.722632238465469	0.00107991360691145	1	2
Th17 cell differentiation	STAT1	0.701622850983682	0.00107991360691145	1	2
Th17 cell differentiation	JAK1	0.701622850983682	0.00539956803455724	5	2
[truncated: 226 more rows]
